# Supplementary material for: A cluster-randomized crossover trial of organic diet impact on biomarkers of exposure to pesticides and biomarkers of oxidative stress/inflammation in primary school children
Source: PLoS One. 2019 Sep 4;14(9):e0219420. doi: 10.1371/journal.pone.0219420 (PMC6726134; doi:10.1371/journal.pone.0219420)
Supplement: S6 Text — (ZIP) [file pone.0219420.s008.zip]

Archive with 24 entries (23 files):
- S6 Scripts and input_deidentif/.Rhistory
- S6 Scripts and input_deidentif/Baseline_Ques(Final) 250517-EA.csv
- S6 Scripts and input_deidentif/Baseline_Ques(Final) 250517-IC.csv
- S6 Scripts and input_deidentif/Baseline_Ques(Final) 250517-SI.csv
- S6 Scripts and input_deidentif/bmidata.csv
- S6 Scripts and input_deidentif/FFQ_calories.csv
- S6 Scripts and input_deidentif/ffq_digitization-main study_KN_250517.csv
- S6 Scripts and input_deidentif/ffq_digitization-main study-EA_250517.csv
- S6 Scripts and input_deidentif/Final concentrations_8-isoPGF2a.csv
- S6 Scripts and input_deidentif/mda_cr_meas.csv
- S6 Scripts and input_deidentif/OHdG final concentr.csv
- S6 Scripts and input_deidentif/org_start_dates.xlsx
- S6 Scripts and input_deidentif/ORGANIKO_manuscript_final_1901_part2_rev.html
- S6 Scripts and input_deidentif/ORGANIKO_manuscript_final_1901_part2_rev.Rmd
- S6 Scripts and input_deidentif/ORGANIKO_manuscript_final_1904_part1_rev.docx
- S6 Scripts and input_deidentif/ORGANIKO_manuscript_final_1904_part1_rev.rmd
- S6 Scripts and input_deidentif/Pesticides_meas.csv
- S6 Scripts and input_deidentif/produced_data/
- S6 Scripts and input_deidentif/produced_data/.Rhistory
- S6 Scripts and input_deidentif/produced_data/df1.rds.RData
- S6 Scripts and input_deidentif/READ ME update Jul 2019.docx
- S6 Scripts and input_deidentif/S6 Scripts and input.Rproj
- S6 Scripts and input_deidentif/sample_dates.xlsx
- S6 Scripts and input_deidentif/Samples and days per participant.csv
