# Supplementary material for: A cluster-randomized crossover trial of organic diet impact on biomarkers of exposure to pesticides and biomarkers of oxidative stress/inflammation in primary school children
Source: PLoS One. 2019 Sep 4;14(9):e0219420. doi: 10.1371/journal.pone.0219420 (PMC6726134; doi:10.1371/journal.pone.0219420)
Supplement: S6 Text — (ZIP) [file pone.0219420.s008.zip › S6 Scripts and input_deidentif/Baseline_Ques(Final) 250517-EA.csv]

Editor	Code	Qcompletion_date	Group	Completion_study	medulev	Other_educational_level_m	fedulev	Other_educational_level_f	city_village	dur_res	inrep_out	insecticides_out	fung_out	herb_out	rodenticides_out	inrep_in	insecticides_in	fung_in	herb_in	rodenticides_in	inrep_lastuse_out	insecticides_lastuse_out	fung_lastuse_out	herb_lastuse_out	rodenticides_lastuse_out	inrep_lastuse_in	insecticides_lastuse_in	fung_lastuse_in	herb_lastuse_in	rodenticides_lastuse_in	product_name	Gender	birthdate	handinmouth	garden_week	park_week	run_week	cyc_week	bask_week	foot_week	voll_week	swim_week	danc_week	other_activity_name	other_activity_time	Other_Ctivity_name_1	Other_activity_time_1	tv_week	comp_week
3	610	20/2/2017	2	1	2		1		Limassol	3	0	0	0	0	0	0	1	0	0	0							90				RAID	2	21/7/2005	1	0	2	0	0	0	0	0	0	0					3.5	0
3	602	20/2/2017	2	1	3		3		Limassol	35	0	0	0	0	0	0	0	0	0	0												2	26/2/2005	1	0	0	0	0	0	0	0	0	4	squash	1			20	0
3	612		2	1	3		3		Limassol	12	0	6	0	0	0	0	9	0	0	0		14					14				Aroxol	2	3/5/2005	0	5	3	2	2	0	2	2	0	0					7	3.5
3	611	20/2/2017	2	1	4		2		Limassol	12	0	0	0	0	0	0	0	0	0	0												2	28/4/2005	0	21	0	0	0	0	0	0	10	0					6	0
3	606	20/2/2017	2	1	3		3		Limassol, Alassa	13	0	0	0	0	0	1	0	0	0	0						90					AROXOL	1	23/4/2006	1	0	0	0	0.5	0	0	0	0	0	tujitsu	3			3	0
3	613	23/2/2017	2	1	2		7		Limassol	19	0	0	0	0	0	8	9	0	0	4						555	555			555		2	30/12/2005	0	0	2	2	0	0	0	0	0	0					28	0
3	609	20/2/2017	2	1	2		2		Limassol	5	0	0	0	0	0	0	0	0	0	0												2	28/6/2006	0	0	0	0	2	1	1	0	0	0	walking	2	Table tennis	3	2	0
3	605		2	1	4		4		Limassol	11	0	0	0	0	0	0	90	0	0	0							1					2	27/5/2006	0	7	7	0	0	0	0	0	0	2					2	0
3	603	20/2/2017	2	1	2		2		Limassol	14	0	0	0	0	0	1	0	0	0	0						90					For cockroaches, from a company, safe	1	3/10/2005	0	0	1	0	0	0	4.5	0	0	0					16	0
3	608	20/2/2017	2	1	4		4		Limassol	1	0	1	0	0	0	0	1	0	0	0		90					90				AROXOL	2	6/8/2005	1	1	0	1	0	0	0	0	0	16					1	6
3	604		2	0	3		3		Limassol	11	0	0	0	0	0	0	3	0	0	0							7				Aroxol	1	17/12/2006	1	0	0	0	0	0	6	0	0	0					7	0
3	607	20/2/2017	2	0	4		4		Limassol,Episkopi	7	0	0	0	0	0	0	0	0	0	0												1	4/8/2005	0	1	1	0	0	0	3	0	0	0	fencing	3			3.5	0
3	601	15/2/2017	2	0	3		3		Limasso, Agios Silas	15	0	0	0	0	0	0	0	0	0	0												2	7/1/2005	1	0	0	0	0	0	0	0	0	0					14	4.5
3	301	31/1/2017	1	1	4		4		Limassol	7	0	0	0	0	0	3	3	0	0	0	21	21									Aroxol spray, tablet	1	30/6/2005	0	0	0	2	0	0	0	2	0	1	ping pong	1.5			7	3.5
3	302	1/2/2017	1	1	4		3		Limassol	3	0	0	0	3	0	0	0	0	0	0				60							MOSPILAN 20SG, PROMANAL AGRO	1	8/10/2005	0	1	1	0	0.5	1	1	0	0	0	canoe	2			6	2
3	313	7/2/2017	1	1	3		4		Limassol, Germasogia	10	0	0	3	0	0	0	0	0	0	0			90									1	13/6/2005	1	6	2	0	0	2	1	0	0	0					2	2
3	325	1/2/2017	1	1	3		3		Limassol,Germasogia	8	3	1	0	0	0	3	1	0	0	0	21	21				21	21				Aroxol	1	14/9/2005	0	0	0	0	0	0	0	0	0	0	tennis	2			20	3.5
3	309	7/2/2017	1	1	4		3		Limassol	11	0	3	0	0	0	13	3	0	0	0		60				7	75				Raid (liquid)	1	6/11/2005	1	3.5	1	0	0.5	0	3	0	4	0.5					6	1
3	330		1	1	3		3		Limassol	1	0	0	0	0	0	0	0	0	0	0												2	30/6/2005	1	0	0	0	0	0	0	0	0	5					0	6
3	312	7/2/2017	1	1	3		4		Limassol, Germasogia	10	0	0	1	0	0	0	0	0	0	0			90									2	13/6/2005	0	6	2	0	0	0	1	0	0	0					2	2
3	322	22/2/2017	1	1	3		3		Limassol	3	0	0	0	0	0	0	0	0	0	0												2	10/10/2005	0	0	2.5	0	3	0	0	0	0	1					14	5
3	303	31/1/2017	1	1	3		4		Limassol	10	0	0	0	0	0	0	0	0	0	0												2	13/11/2006	1	0	0	0	0	0	0	0	0	6					5	5
3	311	1/2/2017	1	1	2		3		Limassol, Germasogia	13	0	0	0	0	0	0	0	0	0	0												1	14/3/2006	0	0	0	0	2	0	0	0	3	0					0	7
3	310	1/2/2017	1	1	2		2		Limassol	15	0	0	0	0	0	0	0	0	0	0												1	28/8/2006	0	6	0	0	0	0	6	0	0	0					0	0
3	308	1/2/2017	1	1	3		3		Limassol	13	0	0	0	0	0	0	0	0	0	0												1	17/3/2006	0	1	1	0	0	0	0	0	0	0					7	0
3	328	1/2/2017	1	1	4		4		Limassol	9	0	0	0	0	0	0	0	0	0	0												1	11/2/2006	0	4	0	0	0	0	0	0	0	0	handball	3			12	2.5
3	305	31/1/2017	1	1	3		3		Limassol	14	0	0	0	0	0	0	0	0	0	0												2	6/6/2006	0	0	0.5	0	0	0	0	0	0	2					0	7
3	320	1/2/2017	1	1	4		4		Limassol	10	90	0	0	0	0	90	0	0	0	0	1					1					Aformi Ant Bait	1	13/2/2006	0	0	0	1	0	0	0	0	5	0	yachting	5	windsurfing	5	5	0
3	307	1/2/2017	1	1	2		3		Limassol	6	0	0	0	0	0	0	0	0	0	0												1	12/3/2006	0	3	3	0	0	2	0	0	0	0	boxing	4			12	0
3	327	13/2/2017	1	1	3		2		Limassol	7	0	0	3	1	0	0	0	0	0	0			60	30								1	19/4/2006	0	2	0	0	0	1	5	0	0	0	skating	0.5			4	7
3	323	1/2/2017	1	1	4		4		Limassol	10	0	0	0	0	0	0	0	0	0	0												1	16/9/2006	0	3	2	0	4	0	2	0	0	0	tennis	2			10	0
3	304	31/1/2017	1	1	4		4		Limassol	5	0	0	1	0	0	90	0	0	0	0			7			1					Aroxol (sticker), aliette	2	2/1/2007	0	0	0	0	0.5	0	0	0	0	2	hiking	1			4	1.5
3	331	1/2/2017	1	0	3		4		Limassol	14	0	0	0	0	0	0	0	0	0	0												1	30/8/2006	0	0	2	0	0	0	4	0	0	0					21	2
3	324	1/2/2017	1	0	4		4		Limassol	3	0	0	0	0	0	0	0	0	0	0												1	9/12/2006	0	12	0	0	0	0	0	0	0	0	taekwondo	4			16	8
3	326		1	0	7		7			555	555	555	555	555	555	555	555	555	555	555												2	5/1/1900	7	555	555	555	555	555	555	555	555	555					555	555
3	316		1	0	7		7			555	555	555	555	555	555	555	555	555	555	555												1	5/1/1900	7	555	555	555	555	555	555	555	555	555					555	555
3	329	7/2/2017	1	0	3		3		Limassol	20	0	0	0	0	0	0	0	0	0	0											suspects that the neighbor uses	2	6/6/2005	0	1	1	0	0	0	0	0	0	9					11	0
3	321	1/2/2017	1	0	3		4		Limassol	11	0	1	3	0	0	0	0	0	0	0		90	90									1	17/12/2006	0	3	0	1	1	3	0	0	0	2					12	5
3	315	1/2/2017	1	0	3		3		LIMASSOL	20	0	0	0	0	0	13	13	0	0	0						60	60				AROXOL	1	8/2/2006	0	3	3	0	4	0	6	0	0	0					20	3.5
3	319	1/2/2017	1	0	4		3		Limassol	17	0	0	0	0	0	0	26	0	0	0							1				EASY KILL/AROXOL	2	25/3/2006	1	2	1	0	0	0	0	3	0	2					10	2
3	318	1/2/2017	1	0	3		4		LIMASSOL	3	0	0	0	0	0	0	0	0	0	0												2	19/7/2006	1	2	0	0	0	0	0	2	0	3					7	1
3	317	2/2/2017	1	0	2		2		LIMASSOL	23	0	0	0	0	0	0	0	0	0	0												2	21/4/2006	0	1	1	0	0	0	0	2	0	0					10	10
3	512	2/2/2017	1	1	2		2		LIMASSOL	30	0	2	0	0	0	0	2	0	0	0		30					30				AROXOL	2	17/5/2005	0	2	0	0	0	0	0	0	0	0	THEATER	2	CHORUS	1.15	35	2
3	502	2/2/2017	1	1	2		3		LIMASSOL	28	0	0	0	0	1	0	0	0	0	1					555					555		2	28/11/2005	0	0	0	0	0	0	0	0	0	2					11	6
3	501		1	1	3		2		LIMASSOL	9	0	0	0	0	0	0	0	0	0	0												1	5/9/2006	1	0	2	0	2	0	5	0	0	0					7	7
3	510	2/2/2017	1	1	3		3		LIMASSOL	13	0	0	0	0	0	0	0	0	0	0												1	4/10/2006	1	0	4.5	0	2	3	0	0	0	1					14	0
3	503	2/2/2017	1	1	3		6	Police Academy	LIMASSOL	5	0	0	0	0	1	90	0	0	0	0					555	1					FOR KIDS MOSQUITO TABLETS FROM THE PHARMACY & FOR ADULTS NORMAL	1	11/2/2006	1	0	0	0	0	0	9	0	0	0					22	3.7
3	514	2/2/2017	1	1	4		4		LIMASSOL	10	0	0	0	0	0	0	0	0	0	0												2	30/8/2006	0	2.5	2	0	0	0	0	0	0	2	TAEKWONDO	2			5.5	3
3	504	17/2/2017	1	1	3		3		LIMASSOL	16	0	0	0	0	0	0	65	0	0	0							90				AROXOL	1	7/12/2005	0	5	2	2	3	0	8	0	3	0					0	3
3	516	2/2/2017	1	0	3		4		LIMASSOL	15	0	0	0	0	0	0	0	0	0	0												1	23/3/2005	0	0	0	0	0	2.5	0	0	0	0					12.3	2.5
3	513	2/2/2017	1	0	3		3		LIMASSOL	10	0	0	0	0	0	0	0	0	0	0												2	4/10/2006	0	0	0	0	0	0	0	0	0	0					14	4
3	517		1	0	7		7			555	555	555	555	555	555	555	555	555	555	555												1	5/1/1900	7	555	555	555	555	555	555	555	555	555					555	555
3	506	2/2/2017	1	0	2		3		LIMASSOL	20	0	0	0	0	0	0	1	0	0	0							30				COMPANY FOR INSECTICIDES	2	16/10/2006	0	1	0	0	1	0	0	0	0	1					9	0.3
3	507	2/2/2017	1	0	3		3		LIMASSOL	15	0	0	0	0	0	0	0	0	0	0												1	13/4/2006	0	0	0	0	2	0	0	0	0	0	NINJUTSU	3			9	15
3	511	2/2/2017	1	0	3		3		LIMASSOL	15	0	0	0	0	0	0	0	0	0	0												1	18/11/2005	0	10	0	0	2	0	0	0	0	0					9	0
3	412	7/2/2017	1	1	3		2		LIMASSOL	17	0	0	0	0	0	0	0	0	0	0												1	4/3/2005	1	21	1	0	0	0	0	0	12	2					3	2
3	414	7/2/2017	1	1	3		2		LIMASSOL	14	0	0	0	0	0	0	0	0	0	0												1	30/10/2005	0	4	0	0	0	0	4	0	0	0					10	0
3	403	7/2/2017	1	1	4		4		LIMASSOL	11	0	0	0	0	0	0	0	0	0	0												1	21/2/2006	0	0	0	1	0	2.5	1	0	0	0					17	7
3	404	7/2/2017	1	1	3		2		LIMASSOL	8	0	0	0	0	0	0	1	0	0	0							90				AROXOL	1	19/7/2006	0	9	0	0	3	0	0	0	0	0					10.5	7.5
3	406	7/2/2017	1	1	2		2		LIMASSOL	16	0	0	0	0	0	0	90	0	0	0							60					2	28/8/2006	0	0	1	0	0	0	0	0	0	0					15	3.5
3	407	7/2/2017	1	1	3		3		LIMASSOL	12	0	0	0	0	0	0	0	0	0	0												1	19/11/2006	0	0	2	0	0	0	0	2	4.5	0					7.5	0
3	401	7/2/2017	1	1	4		3		LIMASSOL	20	0	0	0	0	0	0	0	0	0	0												1	22/8/2005	0	1.5	0	3	0	0	0	0	0	0	TRACK	3	TABLE TENNIS	15	2	2
3	405	13/2/2017	1	1	4		3		LIMASSOL,GERMASOGIA	10	0	0	0	0	0	0	0	0	0	0												1	5/9/2006	0	0	0	0	0	0	5	0	0	0					10	2
3	415	7/2/2017	1	1	2		3		LIMASSOL	43	0	1	0	0	0	0	0	0	0	0		555										1	7/2/2005	0	0	0	2	0	0	0	0	0	0					5	0
3	409	7/2/2017	1	0	3		4		LIMASSOL	11	0	1	0	0	0	0	1	0	0	0		30					30				AROXOL	2	30/11/2005	0	0	0	0	0	0	0	0	0	0					21	5.3
3	410		1	0	7		7			555	555	555	555	555	555	555	555	555	555	555												2	5/1/1900	7	555	555	555	555	555	555	555	555	555					555	555
3	417	7/2/2017	1	0	2		3		LIMASSOL	5.5	0	0	0	0	0	0	0	0	0	0												1	10/8/2005	0	0	0.5	0	0	2	0	0	0	0					14	0
3	411		1	0	2		2		LIMASSOL	6	0	0	0	0	0	3	3	0	0	0						60	30				AROXOL	1	14/8/2005	1	5.5	3.5	0	0	0	6.5	0	0	0					15	0
3	402	7/2/2017	1	0	3		3		LIMASSOL	10.5	0	0	0	0	0	0	6	0	0	0							30					1	16/6/2006	0	0	0	0	0	0	0	0	0	3					5	5
3	408	7/2/2017	1	0	3		2		LIMASSOL	1	0	0	0	0	0	0	0	0	0	0												2	1/4/2006	0	0	0	0	0	0	0	0	0	0					11	5
3	416	17/2/2017	1	0	3		2		LIMASSOL	11	0	0	0	0	0	6	6	0	0	0						555	555				AROXOL	1	20/7/2005	1	1	0	0	0	0	0	0	0	0	KARATE	4			12	0
3	101	12/1/2017	2	1	3		3		LIMASSOL	50	0	0	0	0	0	0	0	0	0	0												1	2/12/2005	0	0	0	0	0	0	0	0	0	0					7	0
3	103	5/1/2017	2	1	2		2		LIMASSOL	11	0	0	0	0	0	1	1	0	0	0						45	45				AROXOL	1	17/12/2006	0	2	2	0	1	0	1	0	0	2	555	3			7	2
3	129	9/1/2017	2	1	2		3		LIMASSOL	3	0	0	0	0	0	0	0	0	0	0												1	1/2/2006	0	2	0	8	0	0	1	0	0	0					14	7
3	152	12/1/2017	2	1	3		3		LIMASSOL	5	0	0	0	0	0	0	1	0	0	0							90					2	24/5/2006	1	1	0	0	0	0	0	0	0	3					11	0
3	132	11/1/2017	2	1	3		3		LIMASSOL	0.5	0	0	0	0	0	0	0	0	0	0												2	31/7/2006	0	7	2.5	20	2	0	0	0	0	3					7.5	0
3	124	9/1/2017	2	1	2		3		LIMASSOL	10	0	0	0	0	0	0	3	0	0	0							15				RAID	2	23/11/2005	0	5	1	0	1	0	0	0	0	0					14	0
3	137	11/1/2017	2	1	3		3		LIMASSOL	4	0	0	0	0	0	0	1	0	0	0							90				AROXOL	1	5/11/2006	0	0	3.5	3	0	0	0	0	0	0	WALKING	2.5			20	0
3	123	9/1/2017	2	1	3		1		LIMASSOL	12	0	0	0	0	0	90	0	0	0	0						1					AROXOL (LIQUID)	1	18/9/2006	0	0	1	0	0	0	0	0	0	0	KARATE	3			18	0
3	151	12/1/2017	2	1	2		2		LIMASSOL	26	0	0	0	0	0	1	33	0	0	0						90	60				AROXOL	1	9/6/2006	0	0	8	0	0	0	0	0	0	0					7	7
3	109	5/1/2017	2	1	4		4		LIMASSOL,GERMASOGIA	4	0	0	0	0	0	0	0	0	0	0												1	15/10/2006	0	14	0	0	0	0	4	0	0	2	TENNIS	2			7	0
3	106	5/1/2017	2	1	3		2		LIMASSOL	10	0	5	1	0	0	0	5	0	0	0		60	60				60					2	28/12/2006	0	2	2	0	0	0	0	0	4	2					22	1.5
3	108	5/1/2017	2	1	4		4		LIMASSOL,GERMASOGIA	4	0	0	0	0	0	0	0	0	0	0												2	15/10/2006	0	14	0	0	0	0	0	0	0	2	TENNIS	2			7	0
3	134	11/1/2017	2	1	4		4		LIMASSOL	6	0	0	0	0	0	0	0	0	0	0												2	4/1/2007	0	0	0	0	0	0	0	0	2	0	BALET	2			10	0
3	107	5/1/2017	2	1	3		2		LIMASSOL	11	0	0	1	0	0	0	5	0	0	0			90				1				AROXOL	2	22/9/2006	0	7	0	2	1.5	0.5	0	0	0	4	WALKING	1			10	2
3	133	11/1/2017	2	1	3		3		LIMASSOL	0.5	0	0	0	0	0	0	0	0	0	0												2	3/7/2005	0	7	2.5	20	2	0	0	0	0	3					7.5	0
3	105	5/2/2017	2	1	3		3		LIMASSOL	5	0	0	0	0	0	1	0	0	0	0						555					AROXOL TABLETS	2	4/4/2006	0	5.5	0	0	2	0	0	0	0	2.5	TENNIS	3			10	0
3	127	5/1/2017	2	1	3		2		LIMASSOL	12	0	0	1	0	0	0	5	0	0	0			90				1				AROXOL	1	5/4/2005	0	10	0	5	1.5	1	9	0	0	0	WALKING	1			10	0
3	112	5/1/2017	2	1	4		2		LIMASSOL	5	0	0	0	0	0	0	0	0	0	0												1	19/12/2005	0	8	0	5	0.5	0	1	0	0	0	SQUASH	1	RIDING	0.5	4	5
3	110	5/1/2017	2	1	3		3		LIMASSOL	20	0	0	0	0	0	0	0	0	0	0												1	8/5/2005	0	0	4	6	0	0	0	6	0	0	KARATE	2			10	0
3	111	5/1/2017	2	1	3		3		LIMASSOL	20	0	0	0	0	0	0	0	0	0	0											BIOKILL	1	4/7/2004	0	2	0	0	0	0	0	0	5	0					5	7
3	135	11/1/2017	2	1	4		4		LIMASSOL	7	0	0	0	0	0	13	13	0	0	0						90	1				AROXOL	1	27/7/2005	0	2	0	0	1	0	0	0	0	0	GYM	3			20	3.5
3	147	12/1/2017	2	1	3		4		LIMASSOL	10	0	0	0	0	0	0	0	0	0	0												2	27/4/2006	0	0	0	0	0	0	0	0	0	0	BALLET	2			7	0
3	155	21/2/2017	2	1	3		3		LIMASSOL	2.5	0	0	0	0	0	0	6	0	0	0							90				AROXOL (LIQUID), MECINSTANT	2	7/4/2006	0	0	0	0	0	0	0	0	0	1.5	KIDS FITNESS	3			21	2
3	115	9/1/2017	2	1	3		4		LIMASSOL	4	0	0	0	0	0	0	4	0	0	0							30				AROXOL	1	19/4/2005	0	0	1	4.5	0	1	3	0	0	0					7	7
3	122	9/1/2017	2	1	3		2		LIMASSOL	3	0	0	0	0	0	0	0	0	0	0												2	11/8/2005	0	4	0	2	0	0	0	0	0	1.5	JUDO	4	ROLLER SKATES	2	5	7
3	141	11/1/2017	2	1	3		2		LIMASSOL	14	0	0	0	0	0	0	0	0	0	0												2	8/8/2005	0	0.5	1	0	0	0	0	0	0	0	KARATE	2			10	1
3	140	11/1/2017	2	1	4		4		LIMASSOL	6.5	0	0	0	0	0	0	0	0	0	0												2	24/3/2005	0	2	0	0	0	1	1	0	0	1	BALET	3	TAEKWONDO	2	10	0.8
3	118	9/1/2017	2	1	3		4		LIMASSOL	4	0	0	0	0	0	3	3	0	0	0						90	90				AROXOL(LIQUID), BIOKILL(SPRAY)	2	8/9/2005	1	1	0	0	0	0	0	0	0	0					14	0
3	117	9/1/2017	2	1	3		2		LIMASSOL	20	0	0	0	0	0	0	0	0	0	0												2	28/7/2005	0	3	0	0	0	0	0	2	0	0	RYTHMIC	2			7	0
3	121	9/1/2017	2	1	2		2		LIMASSOL	0.5	0	0	0	0	0	0	0	0	0	0												1	14/8/2005	0	0	2	2	0	0	0	0	0	0	TENNIS	2			25	0
3	120	11/1/2017	2	0	3		3		LIMASSOL	12	0	0	0	0	0	0	0	0	0	0												1	27/8/2005	0	0	0	0	0	0	10	0	0	0					7	0
[truncated: 19 more columns]
