# Supplementary material for: A cluster-randomized crossover trial of organic diet impact on biomarkers of exposure to pesticides and biomarkers of oxidative stress/inflammation in primary school children
Source: PLoS One. 2019 Sep 4;14(9):e0219420. doi: 10.1371/journal.pone.0219420 (PMC6726134; doi:10.1371/journal.pone.0219420)
Supplement: S6 Text — (ZIP) [file pone.0219420.s008.zip › S6 Scripts and input_deidentif/Baseline_Ques(Final) 250517-IC.csv]

Editor	Code	Qcompletion_date	Group	Completion_study	medulev	Other_educational_level_m	fedulev	Other_educational_level_f	city_village	dur_res	inrep_out	insecticides_out	fung_out	herb_out	rodenticides_out	inrep_in	insecticides_in	fung_in	herb_in	rodenticides_in	inrep_lastuse_out	insecticides_lastuse_out	fung_lastuse_out	herb_lastuse_out	rodenticides_lastuse_out	inrep_lastuse_in	insecticides_lastuse_in	fung_lastuse_in	herb_lastuse_in	rodenticides_lastuse_in	product_name	Gender	birthdate	handinmouth	garden_week	park_week	run_week	cyc_week	bask_week	foot_week	voll_week	swim_week	danc_week	other_activity_name	other_activity_time	Other_Ctivity_name_1	Other_activity_time_1	tv_week	comp_week
2	144	11/1/2017	2	0	3		3		Limassol	11	0	0	0	0	0	0	0	0	0	0												1	10/5/2006	1	3.5	1	0	1	0	0	0	0	0	track	3			14	1
2	128	9/1/2017	2	0	3		3		Limassol, Palodia	9	0	0	0	0	0	0	3	0	0	0							30				Aroxol spray	1	31/12/2005	0	2	0	0	0	0	10	0	0	0					14	0
2	148	12/1/2017	2	0	4		4		Limassol	10	0	0	1	1	0	0	2	0	0	0			555	555			14				Organic in the garden	2	23/8/2005	1	0	0	0	0	0	0	0	0	0	Ballet	3			10	3
2	142	11/1/2017	2	0	3		3		Limassol	2.5	0	0	0	0	0	0	0	0	0	0												1	11/10/2004	0	3	2	0	0	0	6	0	0	0					14	0
2	130	12/1/2017	2	0	3		2		Limassol	15	0	0	0	0	0	15	6	0	0	0	0	0	0	0	0	90	60	0	0	0	Aroxol tablets	2	23/4/2005	0	0	0	0	0	0	0	0	0	4					16	2
2	146	12/1/2017	2	0	3		3		Limassol	20	0	0	0	0	0	0	0	0	0	0												1	15/12/2005	1	0	0	0	0	0	0	2	0	0					38.5	3
2	153	30/1/2017	2	0	2		2		Limassol	10	0	0	0	0	0	90	0	0	0	0						1					Aroxol (liquid for mosquitoes)	2	20/10/2006	1	0	0	0	0	0	0	0	0	0	Ballet	2			5.5	5
2	126	9/1/2017	2	0	3		4		Limassol	8	0	0	0	0	0	0	0	0	0	0												1	27/7/2006	0	0	0	1.5	1.5	0	0	0	10	0					7	4
2	119	11/1/2017	2	0	3		2		Limassol	13	0	0	0	0	0	52	26	0	0	0	0	0	0	0	0	90	30	0	0	0	Aroxol liquid and spray	1	5/5/2005	0	2	0	2	0	0	0	0	0	0	karate	3			7	4
2	116	9/1/2017	2	0	4		3		Limassol	8	0	0	0	0	0	0	0	0	0	0												2	19/6/2005	0	3	0	0	0.5	0	0	2	1	2					7	2
2	150	12/1/2017	2	0	3		3		Limassol	20	0	1	0	0	1	0	0	0	0	0	0	60	0	0	60	0	0	0	0	0		2	16/12/2005	0	0	0	0	0	0	0	0	0	2					11	0
2	125	11/1/2017	2	0	2		2		Limassol	1	0	0	0	0	0	3	0	0	0	0	0	0	0	0	0	35	0	0	0	0		2	12/7/2005	0	2	0	0	0	0	0	0	0	0					20	0
2	131	11/1/2017	2	0	2		2		Limassol	1	0	0	0	0	0	0	0	0	0	0												2	12/4/2005	1	0	0	0	0	0	0	0	0	0	skating	3.5			20	0
2	113	9/1/2017	2	1	4		4		Limassol	13	0	9	0	6	0	1	0	0	0	0	0	60	0	60	0	30	0	0	0	0		2	27/7/2005	1	0	0	0	2	0	0	0	0	5					6	0
2	139	11/1/2017	2	1	4		4		Limassol	6.5	0	0	0	0	0	0	0	0	0	0												2	24/3/2005	0	2	0	0	0	1	1	0	0	1	Taekwondo	2	Ballet	3	10	0.8
2	138	11/1/2017	2	1	3		3		Limassol	10	0	0	0	0	0	0	0	0	0	0												2	17/7/2005	0	0	0	0	0	0	0	0	0	0					20	1
2	114	9/1/2017	2	1	2		2		Limassol	2	0	0	0	0	0	0	0	0	0	0												1	22/1/2005	0	2	1	0	0	0	0	0	0	0					3	6
2	145	12/1/2017	2	1	4		2		Limassol	2.5	0	0	1	1	0	2	0	0	0	0			555	555		555					Organic - friendly for children	1	20/9/2005	0	0	0	0	0	0	5.5	0	0	0					10	4.5
2	154		2	1	3		4		Limassol	11	0	0	0	0	0	0	0	0	0	0												2	7/9/2006	1	2.5	2.5	0	0	0	0	0	0	4	Tennis	2			15	0
2	104	5/1/2017	2	1	4		4		Limassol	12	0	0	0	0	0	0	0	0	0	0												1	5/7/2006	0	7	0	0	0	6	0	0	0	0					7	5
2	102	12/1/2017	2	1	3		3		Limassol	4	0	0	0	0	0	0	0	0	0	0												2	23/4/2006	0	0	0	0	0	0	0	0	0	1.5					8	2
2	136	11/1/2016	2	1	6	TEI	6	TEI	Limassol	40	0	0	0	0	0	0	0	0	0	0												2	20/9/2006	0	0	0	0	0	0	0	0	0	0	Track	2	Ballet	2	7	0
2	143	11/1/2017	2	1	3		4		Limassol	15	0	0	0	0	0	0	3	0	0	0	0	0	0	0	0	0	45	0	0	0	Aroxol	2	18/1/2006	0	1.3	0	0	0	0	0	0	0	2	Track	2			15.5	8
2	149	12/1/2017	2	1	4		4		Limassol,Kapsalos	2.5	0	0	3	3	0	0	1	0	0	0	0	0	21	555	0	0	21	0	0	0	Organic for the grass	2	20/5/2006	1	0	0	0	0	0	0	3	0	0					7.5	3
2	306		1	0	7		7			555	555	555	555	555	555	555	555	555	555	555												1		7	555	555	555	555	555	555	555	555	555					555	555
2	314		1	0	7		7			555	555	555	555	555	555	555	555	555	555	555												1		7	555	555	555	555	555	555	555	555	555					555	555
2	413		1	0	7		7			555	555	555	555	555	555	555	555	555	555	555												1		7	555	555	555	555	555	555	555	555	555					555	555
2	505		1	0	7		7			555	555	555	555	555	555	555	555	555	555	555												2		7	555	555	555	555	555	555	555	555	555					555	555
2	508		1	0	7		7			555	555	555	555	555	555	555	555	555	555	555												1		7	555	555	555	555	555	555	555	555	555					555	555
2	509		1	0	7		7			555	555	555	555	555	555	555	555	555	555	555												2		7	555	555	555	555	555	555	555	555	555					555	555
2	515		1	0	7		7			555	555	555	555	555	555	555	555	555	555	555												1		7	555	555	555	555	555	555	555	555	555					555	555
[truncated: 19 more columns]
