# Supplementary material for: A cluster-randomized crossover trial of organic diet impact on biomarkers of exposure to pesticides and biomarkers of oxidative stress/inflammation in primary school children
Source: PLoS One. 2019 Sep 4;14(9):e0219420. doi: 10.1371/journal.pone.0219420 (PMC6726134; doi:10.1371/journal.pone.0219420)
Supplement: S6 Text — (ZIP) [file pone.0219420.s008.zip › S6 Scripts and input_deidentif/Baseline_Ques(Final) 250517-SI.csv]

Editor	Code	Qcompletion_date	Group	Completion_study	medulev	Other_educational_level_m	fedulev	Other_educational_level_f	city_village	dur_res	inrep_out	insecticides_out	fung_out	herb_out	rodenticides_out	inrep_in	insecticides_in	fung_in	herb_in	rodenticides_in	inrep_lastuse_out	insecticides_lastuse_out	fung_lastuse_out	herb_lastuse_out	rodenticides_lastuse_out	inrep_lastuse_in	insecticides_lastuse_in	fung_lastuse_in	herb_lastuse_in	rodenticides_lastuse_in	product_name	Gender	birthdate	handinmouth	garden_week	park_week	run_week	cyc_week	bask_week	foot_week	voll_week	swim_week	danc_week	other_activity_name	other_activity_time	Other_Ctivity_name_1	Other_activity_time_1	tv_week	comp_week
1	256	12/1/2017	2	1	3		2		Limassol	24	4	0	0	0	0	0	0	0	0	0	90											1	6/12/2005	0	0	0	0	0	0	1	0	0	0					14	0
1	219	9/1/2017	2	1	3		2		Limassol,Alassa	10	0	0	0	0	0	0	0	0	0	0												1	12/4/2005	1	4	0	0	4	0	0	0	0	0					18	0
1	253	11/1/2017	2	1	3		3		Limassol	15	0	0	0	0	0	0	0	0	0	0												1	14/8/2005	0	6.5	0	0	4	0	0	0	1	0		0			4	0
1	217	9/1/2017	2	1	3		3		Limassol	10	0	0	0	0	0	0	0	0	0	0												1	15/2/2005	0	0	0	7	0	2	0	0	0	0					6	0
1	246	10/1/2017	2	1	3		3		Limassol	12	0	0	0	0	0	0	1	0	0	0							90				Aroxol (Green)	1	6/12/2005	1	3.5	0	2	0	0	0	0	0	0	Tennis	2			9	0
1	218	5/1/2017	2	1	3		3		Limassol	11	90	90	0	0	0	90	90	0	0	0	1	1				1	1				BIOKILL	1	28/3/2005	1	0	0	0	0	0	8	0	0	0					20	1
1	229	20/2/2017	2	1	4		3		Limassol	12	0	0	0	0	0	0	0	0	0	0												1	13/5/2005	1	3.5	2	0	0	0	0	0	3	0		0			10	10
1	222	9/1/2017	2	1	4		3		LIMASSOL	10	0	0	0	0	0	0	0	0	0	0												2	25/9/2005	0	10	0	0	1	0	0	0	0	3.5		0			14	7
1	221	9/1/2017	2	1	3		4		Limassol	10	0	0	0	0	0	0	2	0	0	0							60				Aroxol	1	25/5/2005	0	1	0	0	0	0	4.5	0	0	0					14	0
1	220	5/1/2017	2	1	3		2		Limassol	18	0	0	0	0	0	0	0	0	0	0												2	10/12/2005	0	2	0	2	5	0	1	0	0	0					3	1.2
1	255	12/1/2017	2	1	2		2		Limassol	8	0	0	0	0	0	0	0	0	0	0												2	21/2/2005	0	1	0.5	0	0	0	0	0	0	0	Gymnastics	1	Tennis	2	9	2
1	231	5/1/2017	2	1	4		4		Limassol	10	0	0	0	0	0	0	0	0	0	0												2	17/3/2005	0	0	0	0	0	0	0	0	0	2					20	0
1	244	10/1/2017	2	1	3		3		Limassol	7	0	0	0	0	0	0	0	0	0	0												2	28/1/2005	1	7	0	0	0	0	0	0	0	0	Gymnastics	2			5	0
1	254	11/1/2017	2	1	4		3		Limassol	10	0	0	0	0	0	0	90	0	0	0							1				Aroxol-Mosquito repellant	2	27/4/2005	1	0	0	0	0	3	0	0	0	0	Tennis	2			15	5
1	237	10/1/2017	2	1	4		4		Limassol	10	555	555	555	555	555	0	0	0	0	0	555	555	555	555	555						Gardener might have used	2	20/5/2006	0	0	0	0	0	0	0	0	1	4					7	3
1	250	11/1/2017	2	1	3		2		Limassol	22.5	0	0	0	0	0	0	0	0	0	0												2	3/7/2006	0	7	0	0	3	0	0	0	2	2					2	1
1	241	10/1/2017	2	1	3		2		Limassol	8	0	0	0	0	0	0	0	0	0	0												2	12/3/2006	0	0	0	0	0	0	0	0	0	0	Tennis	3			14	4
1	239	10/1/2017	2	1	4		4		Limassol	15	0	0	0	0	0	0	90	0	0	0							7					1	27/4/2006	1	7	0	0	0	2	7	0	0	0					7	0
1	216	5/1/2017	2	1	3		3		Limassol	12	0	0	0	0	0	0	0	0	0	0												2	2/6/2005	0	0	0	0	0	0	0	0	0	0	Tennis	2			5	0
1	204	5/1/2017	2	1	3		3		Limassol	10	0	0	0	0	0	0	0	0	0	0												1	1/8/2006	1	15	0	0	5	2	8	0	0	0					0	2
1	247	10/1/2017	2	1	2		2		Limassol	20	0	0	0	0	0	0	0	0	0	0												1	6/9/2006	0	5.5	0	0	2	0	5.5	0	0	0	Gymnastics	2			25.5	0
1	259	9/3/2017	1	1	3		4		Limassol	9	0	0	0	0	0	0	1	0	0	0							30				AROXOL	2	5/4/2006	1	4.5	0	0	1	0	0	0	2	5	Tennis	2			6.5	1
1	251	11/1/2017	2	1	3		2		Limassol	24	0	0	0	0	0	0	0	0	0	0												2	17/12/2005	0	0	0	0	0	0	0	0	0	3					7	2
1	215	5/1/2017	2	1	3		4		Limassol	5	0	0	0	0	0	0	0	0	0	0												1	22/8/2005	1	0	0	0	0	0	5	0	0	0					13	4.5
1	225	9/1/2017	2	1	4		2		Limassol	19	0	0	0	0	0	0	0	0	0	0												1	2/4/2005	0	0	0	0	0	0	0	0	0	0					20	10
1	223	9/1/2017	2	1	3		3		Limassol	7	0	0	0	0	0	0	0	0	0	0												1	19/1/2005	0	1	0	0	1	0	2.5	1	0	1					7	7
1	240	10/1/2017	2	1	3		8		Limassol	15	0	0	0	0	0	0	0	0	0	0												2	13/5/2006	0	0	0	0	0	0	0	0	0	0	Martial Arts	3	Ballet	3	10	0
1	227	9/1/2017	2	1	2		3		Limassol	7	0	0	0	0	0	0	0	0	0	0												2	9/12/2006	0	2	0	0	0	0	0	0	0	0	Martial arts	3			28	1
1	207	5/1/2017	2	1	3		4		Limassol	3.5	0	0	0	0	0	0	1	0	0	0							7				BIOKILL, CHEMICAL IN THE SEWAGE	2	24/2/2006	1	5	0	0	0	0	0	0	0	0	Ballet	5			3.3	3.3
1	242	10/1/2017	2	1	2		2		Limassol	10	0	0	0	0	0	20	0	0	0	0						90					Aeroxol	2	12/7/2006	1	0	0	0	0	0	0	0	0	2					6	6
1	205	5/1/2017	2	1	3		8		Limassol	11	0	0	0	0	0	0	0	0	0	0												2	8/1/2006	1	2.5	2.5	0	0	0	0	0	0	0	Ballet	2			8	0
1	238	10/1/2017	2	1	4		4		Limassol	15	0	0	3	1	0	0	13	0	0	0			60	90			7				Aeroxol	2	2/4/2006	1	0	0	0	0	0	0	0	0	0	Ballet	6.5			20	5.5
1	212	11/1/2017	2	1	3		3		Limasso	15	0	0	0	0	0	0	0	0	0	0												2	15/1/2006	0	6.5	0	0	4	0	0	0	1	0	Ballet	3			4	0
1	257	11/1/2017	2	1	3		3		Limassol	10	0	0	0	0	0	13	0	0	0	0						56					Aroxol	2	13/11/2006	0	0	0	0	0	0	0	0	1	0	Ballet	3			6.5	1.5
1	252	11/1/2017	2	1	3		3		Limassol	9.5	0	0	0	0	0	4	0	0	0	0						90						1	31/5/2006	0	0	0	0	0	4.5	0	0	0	0					10	0
1	214	5/1/2017	2	1	4		4		Limassol	10	0	0	0	0	0	0	0	0	0	0												1	25/9/2006	0	0	0	0	0	0	7	0	0	2					0	0
1	209	5/1/2017	2	1	2		2		Limassol, Fasoula	10	0	0	0	0	0	1	0	0	0	0						7						1	4/1/2007	0	8	0	0	0	0	8	0	0	1	Waterpolo	3			5	0
1	245	10/1/2017	2	1	2		2		Limassol	36	0	0	0	0	0	0	0	0	0	0												1	18/10/2006	0	4	0	7	4	0	7	0	0	0	Martial arts	5			14	0
1	208	5/1/2017	2	1	4		3		Limassol	3	0	0	0	0	0	0	0	0	0	0												1	23/12/2006	0	0	1	0	0	0	0	0	0	0	Martial arts	3	Polo	3	10	2
1	201	9/1/2017	2	1	3		3		Limassol	8.5	0	0	0	0	1	0	1	0	0	0					1		1				Aroxol, permanented tablets for rat poisson	1	2/7/2006	0	0	0	0	2	0	0	0	0	1	Track	3			10	3
1	236	10/1/2017	2	1	4		3		Limassol	11	0	1	0	0	0	0	0	0	0	0		56										2	3/8/2006	0	0	0	0	0	0	0	0	0	0	Ballet	3			10	2.5
1	248	11/1/2017	2	1	3		3		Limassol	14	0	2	2	0	0	1	0	0	0	0		57	57			90					Durspan, Raddex, Cartan Toxin Alliet	1	27/3/2006	1	3	0	0	0	0	0	0	0	0	Various Sports	2			14	14
1	235	10/1/2017	2	1	4		2		Limassol	22.5	0	0	0	0	0	0	0	0	0	0												1	9/4/2006	0	0	0.5	0	0	0	0	0	2	0					2	2
1	233	10/1/2017	2	1	3		6	Police Academy	Limassol	12	0	1	0	0	0	0	0	0	0	0		60									Turspan, Valian (for grass)	1	20/6/2006	0	0	0	0	0	0	5.5	0	0	1					6	4.5
1	203	6/3/2017	1	1	4		4		Limassol	10	0	0	0	0	0	0	0	0	0	0												1	21/1/2006	0	1	5	0	2	0	0	0	0	0	Martial Arts	3			0	5
1	230	9/1/2017	2	0	3		3		Limassol, Palodia	3	0	0	0	0	0	0	1	0	0	0							60				gel for cockroaches	2	11/4/2005	0	10	0	0	1	0	0	0	0	0	Various Sports	2			5	0
1	249	11/1/2017	2	0	4		4		Limassol	2	0	0	0	0	0	0	0	0	0	0												2	13/7/2006	0	0	1	0	0	0	0	0	0	0	Gymnastics	30			2	1
1	213	9/1/2017	2	0	3		3		Limassol	10	0	0	0	0	0	13	0	0	0	0						7					Aroxol-(liquid/Parents room)	1	29/10/2006	0	0	0	0	0	0	0	0	0	0					11	0
1	211	5/1/2017	2	0	3		2		Limassol	13	0	0	3	3	0	0	0	0	0	0			21	21								2	5/9/2006	0	0	1	0	0	0	0	0	0	2					10	15
1	210	5/1/2017	2	0	3		3		Limassol	15	0	90	0	0	0	0	90	0	0	0		555					7				Aroxol	1	6/11/2006	0	0	1	0	0	0	4	0	0	0					25	7
1	234	10/1/2017	2	0	3		2		Limassol	8	0	0	0	0	0	2	0	0	0	0						30					Aroxol	1	12/8/2006	1	0	0	0	0	0	5.5	0	0	0					7	7
1	243	10/1/2017	2	0	3		2		Limassol	12	0	0	1	1	0	0	1	0	0	0			60	60			60				RAID	1	8/3/2006	0	0	2	0	0	0	6	0	0	2					7	0
1	206	5/1/2017	2	0	3		3		Ekali	17	0	0	0	0	0	0	1	0	0	0							30				Aroxol mec	2	17/7/2006	0	0	0	0	0	0	0	0	0	4					9	9
1	202	5/1/2017	2	0	2		1		Limassol	10	0	0	0	0	0	0	0	0	0	0												2	10/4/2006	0	0	0	0	0	3	0	0	0	0					14	1
1	232	9/1/2017	2	0	4		4		Limassol	9	0	0	0	0	0	0	3	0	0	0							1				Aroxol	1	19/2/2003	0	0	0	0	0	0	0	0	1	0	Archery	4			7	7
1	226	9/1/2017	2	0	3		3		Limassol	17	0	0	0	0	0	30	0	0	0	0						2						1	19/1/2005	0	10	0	1	1	0	6	0	0	0					14	0
1	228	9/1/2017	2	0	3		2		Limassol	9	0	0	0	0	0	0	0	0	0	0												1	23/7/2005	1	4	0	0	0	0	9	0	0	0					14	0
1	224	9/1/2017	2	0	2		2		Limassol	12	0	0	0	0	0	1	1	0	0	0						21	21				Aroxol	1	27/2/2005	1	5	0	0	1	0	6	0	0	0					15	3.5
[truncated: 19 more columns]
