# Supplementary material for: A cluster-randomized crossover trial of organic diet impact on biomarkers of exposure to pesticides and biomarkers of oxidative stress/inflammation in primary school children
Source: PLoS One. 2019 Sep 4;14(9):e0219420. doi: 10.1371/journal.pone.0219420 (PMC6726134; doi:10.1371/journal.pone.0219420)
Supplement: S6 Text — (ZIP) [file pone.0219420.s008.zip › S6 Scripts and input_deidentif/bmidata.csv]

Code	BMI_start	BMI_endorg	BMI_start_sds	BMI_endorg_sds	BMI_for_age_start	BMI_for_age_endorg
101	20.2546296296296	19.0249702734839	1.31779517570459	0.848723641407412	Overweight	Normal
102	28.353057199211	28.353057199211	2.80578999673225	2.78084806167584	Obese	Obese
103	22.826880934989	21.9138056975895	2.30985798916564	2.05254573093251	Obese	Obese
104	16.1969549724652	16.1969549724652	-0.318999719604494	-0.351802373806552	Normal	Normal
105	16.8662506324844	16.6493236212279	-0.146037028762296	-0.287858987232724	Normal	Normal
106	14.4675925925926	13.9853395061728	-1.30345665036335	-1.68038445839802	Normal	Normal
107	22.0541902961563	21.0039907582441	1.76851648381638	1.46662604116221	Overweight	Overweight
108	16.8888888888889	17.3333333333333	0.0275283763334429	0.1972703270485	Normal	Normal
109	15.2714146883243	14.8641953065177	-0.850553954634655	-1.17541614034019	Normal	Normal
110	18.75	17.578125	0.607309436038444	0.0455611473923072	Normal	Normal
111	17.3333333333333	16.8888888888889	-0.320796018284543	-0.603813898267997	Normal	Normal
112	24.8357634994392	24.1287923737194	2.45429117094819	2.28850187276212	Obese	Obese
113	14.2741406581536	13.8883530727981	-1.92500716747225	-2.26189339328864	Normal	Thinness
114	21.4535737137265	19.5716812826979	1.44588143170555	0.804718393680838	Overweight	Normal
115	19.4734066290722	19.4734066290722	0.872634662464632	0.837413571478449	Normal	Normal
116	19.3129520052597	NA	0.609328518202463	NA	Normal	NA
117	19.3624726594715	20.0796012764889	0.659886323535368	0.863293276956424	Normal	Normal
118	23.7332384003797	22.5465764803607	1.84232124996387	1.58368778713061	Overweight	Overweight
119	17.7999288002848	NA	0.187417808151099	NA	Normal	NA
120	19.3821446936434	19.3821446936434	0.941271321796391	0.906827891561835	Normal	Normal
121	21.7777777777778	21.3333333333333	1.68538106939716	1.53056491972867	Overweight	Overweight
122	16.025641025641	15.4164469146821	-0.795166885847481	-1.19193034187967	Normal	Normal
123	21.7013888888889	20.2546296296296	1.96030473711783	1.50337177352624	Overweight	Overweight
124	24.0640473876626	23.6012772455921	2.00461297716722	1.87927615596045	Obese	Overweight
125	20.1732526403228	NA	0.842809003785868	NA	Normal	NA
126	16.1969549724652	NA	-0.308152757853	NA	Normal	NA
127	24.3232286833926	22.9719382009819	2.17955709402492	1.85838394603762	Obese	Overweight
129	22.31700059512	22.31700059512	1.948495947121	1.91785282037719	Overweight	Overweight
131	18.6620146861942	19.4734066290722	0.309747625253605	0.569579818428465	Normal	Normal
132	14.3820670501885	13.9853395061728	-1.54031259849366	-1.81512354932646	Normal	Normal
133	19.0677106576332	18.8271110398974	0.53265560170119	0.406251613445524	Normal	Normal
134	16.2273584491908	16.0145429362881	-0.235737011764549	-0.381712687500982	Normal	Normal
135	16.6602588747917	15.6012818350481	-0.330104557665437	-1.02560398664904	Normal	Normal
136	17.258382642998	17.4449267718772	0.177479075186824	0.226255664565734	Normal	Normal
137	18.5108056828173	17.5852653986765	0.930717773201295	0.487350308340387	Normal	Normal
138	22.6002629848784	20.6904945433892	1.58997880611483	1.04535397068018	Overweight	Overweight
139	17.89802289282	18.3142559833507	-0.0179856603739274	0.117086002826741	Normal	Normal
140	18.1786703601108	18.6114958448753	0.0998526742878536	0.233803293022435	Normal	Normal
141	16.3966049382716	16.6468489892985	-0.598740567140506	-0.512238559146284	Normal	Normal
143	22.0740997229917	21.2084487534626	1.59133666873338	1.3390982892902	Overweight	Overweight
145	16.6602588747917	16.2330727497971	-0.283220769223132	-0.568842027439968	Normal	Normal
147	22.2129668193808	21.4572680788897	1.66049333307161	1.47920046316133	Overweight	Overweight
149	16.6468489892985	15.9504597485457	-0.263438881461534	-0.61183190261968	Normal	Normal
151	20.0609544384862	18.066167337875	1.3936168444941	0.596638459166228	Overweight	Normal
152	26.3702381435352	25.9645421720962	2.53707556321922	2.44486543836859	Obese	Obese
154	23.6406619385343	23.3088672882365	2.10871568092713	2.01598371447109	Obese	Obese
155	18.796189499765	18.1312194299207	0.660584575773187	0.375302875429182	Normal	Normal
201	17.1017554448971	16.0957698304914	0.177505650313914	-0.415665910112752	Normal	Normal
203	19.1111111111111	17.981667470725	0.942864609624702	0.450477461746636	Normal	Normal
204	16.7603806228374	17.3010380622837	0.0234357145978399	0.275141224769279	Normal	Normal
205	15.8698670898631	16.6267299134432	-0.740724535922943	-0.376841421509001	Normal	Normal
207	15.9143518518519	15.4813285794708	-0.672483390580377	-0.958403982262137	Normal	Normal
208	20.7197873969641	20.2693572361605	1.75093621280445	1.57969152432939	Overweight	Overweight
209	16.0447181822887	16.3265306122449	-0.276354452988031	-0.135916914498572	Normal	Normal
211	21.3117374393947	NA	1.56664660459262	NA	Overweight	NA
212	17.1163461105356	18.0172064321427	-0.17821359181842	0.260673715893863	Normal	Normal
214	15.3061224489796	15.0897842160857	-0.836699618118675	-1.02337370198691	Normal	Normal
215	17.1157513814856	16.8788580246914	-0.0622086234993484	-0.222698061624318	Normal	Normal
216	23.4375	22.7614675359747	1.74898553750377	1.56375955796098	Overweight	Overweight
217	20.077747874749	19.3129520052597	1.03505141697372	0.726830179849311	Overweight	Normal
218	19.7776986669831	18.9035916824197	0.963379158584169	0.600531774331543	Normal	Normal
219	24.3374797187669	24.0569347455645	2.18644599407278	2.10203055928775	Obese	Obese
220	21.4572680788897	20.4444444444444	1.40748837545304	1.08722912675034	Overweight	Overweight
221	16.4444444444444	16.8801939058172	-0.511487674639308	-0.300620505820133	Normal	Normal
222	17.0392308004382	16.8242268867169	-0.235603670601709	-0.379330944293373	Normal	Normal
223	19.5266272189349	20.7100591715976	0.818279308209975	1.18944708642862	Normal	Overweight
224	23.3376844270401	NA	1.94559979416967	NA	Overweight	NA
225	20.4294183624419	20.1732526403228	1.18747441440259	1.07204790056282	Overweight	Overweight
226	20.3618862510991	NA	1.10880347277	NA	Overweight	NA
227	19.150147507893	18.8775510204082	0.981486605305161	0.855824285381379	Normal	Normal
229	29.2421086364365	NA	2.9610421999334	NA	Obese	NA
230	18.5108056828173	NA	0.248104947921431	NA	Normal	NA
231	16.4473684210526	16.4445943666723	-0.716014639899409	-0.755875861017981	Normal	Normal
233	21.1702175577677	20.7197873969641	1.74461016642475	1.58198289520024	Overweight	Overweight
235	17.3484295105917	17.3484295105917	0.242429361731932	0.21110913457896	Normal	Normal
236	19.5608587216979	18.3256172839506	1.02379873155313	0.550575578913285	Overweight	Normal
237	21.0279231258252	19.500594530321	1.41087914700921	0.913996950239319	Overweight	Normal
238	17.5852653986765	17.3484295105917	0.178802653652825	0.040200637976639	Normal	Normal
239	16.1712247324614	16.4195909176206	-0.395120023704302	-0.275767076352139	Normal	Normal
240	16.2278388575601	17.0392308004382	-0.485719585382287	-0.0658811918308408	Normal	Normal
241	21.12569790252	20.1197122881143	1.38653413212857	1.05991650799519	Overweight	Overweight
242	15.2199762187872	15.6956004756243	-0.953412958265732	-0.707243150228906	Normal	Normal
244	15.5555555555556	16.0145429362881	-1.26341512437769	-1.03793511831988	Normal	Normal
245	17.5974328450908	17.0798612908235	0.509356932225368	0.222176946413692	Normal	Normal
246	18.7304890738814	18.9020381328074	0.76632721225902	0.802935607819527	Normal	Normal
247	14.8148148148148	15.1384083044983	-1.21245058895011	-1.00284443978361	Normal	Normal
248	19.8373338623289	19.5608587216979	1.26338638437662	1.13642156992255	Overweight	Overweight
249	16.3265306122449	NA	-0.329349420363188	NA	Normal	NA
250	20.8292005554453	20.2546296296296	1.38777378968634	1.18865381995693	Overweight	Overweight
251	15.5817174515235	15.5817174515235	-0.926584248935161	-0.9648685841261	Normal	Normal
252	18.6114958448753	19.2233756247597	0.852919063367493	1.06215147376921	Normal	Overweight
253	13.6961285609934	12.8888888888889	-2.52063106324952	-3.41857557891336	Thinness	Thinness
254	17.3333333333333	16.4473684210526	-0.238878684503738	-0.714049697141009	Normal	Normal
255	17.4449267718772	18.0259573786252	-0.249009915724901	-0.0318609600572408	Normal	Normal
256	16.0145429362881	14.9515143748131	-0.603114336475834	-1.37196224534686	Normal	Normal
257	17.8571428571429	18.1077410593029	0.475214264264162	0.545474644359696	Normal	Normal
259	15.4006243496358	15.8168574401665	-0.944972324580512	-0.726948102457808	Normal	Normal
301	18.0172064321427	17.7777777777778	0.344798283126001	0.203929149641422	Normal	Normal
302	18.5108056828173	19.1745799853908	0.640639250993206	0.877412387042357	Normal	Normal
303	17.5667762713391	17.5430902153414	0.364434805688994	0.326974487944298	Normal	Normal
304	19.7133571314401	19.1805636954553	1.19642402031262	0.99416438067196	Overweight	Normal
305	15.1596655093159	15.9143518518519	-1.01022182746998	-0.599637078914893	Normal	Normal
307	19.818927075357	19.818927075357	1.25630887835892	1.22998341083758	Overweight	Overweight
308	24.3948207918934	24.526817529733	2.44351792279119	2.44355380403771	Obese	Obese
309	25.1531502292182	25.2363403300753	2.49078033429593	2.48134112724764	Obese	Obese
310	20.6904945433892	20.2847985719502	1.6648962163087	1.51161835152903	Overweight	Overweight
311	24.4444444444444	24.4444444444444	2.45088925371458	2.42565741558663	Obese	Obese
312	16.7603806228374	17.8416955017301	-0.455323422523498	0.0112097763227108	Normal	Normal
313	18.6114958448753	18.796189499765	0.589194377617906	0.636680259190819	Normal	Normal
320	17.5980975029727	17.1224732461356	0.33244311109407	0.0675438291665693	Normal	Normal
322	20.0288415318058	20.4294183624419	0.95327500910742	1.04924749168755	Normal	Overweight
323	15.7529930686831	16.0447181822887	-0.531279171957484	-0.373256355429291	Normal	Normal
324	14.5679156226327	NA	-1.32453619462937	NA	Normal	NA
325	24.4897959183673	24.4897959183673	2.33143806575592	2.3066115278663	Obese	Obese
327	20.5441928414901	20.0876552227904	1.52205195246688	1.3493034031434	Overweight	Overweight
328	19.6311176040906	18.9180667537498	1.16898001813569	0.876596999519218	Overweight	Normal
330	18.2222222222222	19.5555555555556	0.216840963748009	0.683499423010168	Normal	Normal
401	17.7777777777778	17.3333333333333	0.278466934730321	0.0312092625264416	Normal	Normal
403	17.5430902153414	16.6602588747917	0.312981984992935	-0.175648599109669	Normal	Normal
404	24.4444444444444	23.922422999701	2.54599335213018	2.41502671719202	Obese	Obese
405	20.1726402702196	19.7035091011447	1.50808334977699	1.32192382964117	Overweight	Overweight
406	19.6167194809114	18.582815785613	1.07231758288428	0.682652338485058	Overweight	Normal
407	14.9182162075763	15.227893299727	-1.06618825008604	-0.86706222705496	Normal	Normal
408	14.7160664819945	NA	-1.35600822342362	NA	Normal	NA
409	27.9421433267587	NA	2.67187622998454	NA	Obese	NA
410	24.6710526315789	NA	NA	NA	NA	NA
412	18.6666666666667	18.1786703601108	0.530224084797366	0.28840036060547	Normal	Normal
414	17.8049671292915	17.7777777777778	0.34697126006	0.304452115148246	Normal	Normal
415	28.4798860804557	28.084332107116	2.81914752034976	2.74526917367484	Obese	Obese
416	30.0432622977087	NA	3.10264414932207	NA	Obese	NA
501	24.508498055304	23.290719942032	2.57879614594575	2.31818799390832	Obese	Obese
502	15.3502039384238	15.148891966759	-1.0706533892826	-1.22831203595397	Normal	Normal
503	18.2961155939201	16.8918918918919	0.647208665138247	-0.0558627249891247	Normal	Normal
504	21.1109026083693	19.6311176040906	1.59244710194875	1.09224875174427	Overweight	Overweight
510	15.7529930686831	15.5271466280213	-0.518583586878992	-0.693644881107076	Normal	Normal
512	24.4444444444444	24.1217490460945	1.9588489409107	1.86973351463118	Overweight	Overweight
514	15.9838030795461	15.5271466280213	-0.459240427946241	-0.745027682006926	Normal	Normal
516	25.9701155481953	NA	2.4779265680094	NA	Obese	NA
601	25.9645421720962	NA	2.14988388542899	NA	Obese	NA
602	16.6468489892985	16.1969549724652	-0.635283434562879	-0.90763093268064	Normal	Normal
603	19.8373338623289	18.582815785613	1.13091665335589	0.623116391599823	Overweight	Normal
605	16.4609053497942	15.9838030795461	-0.301690690928386	-0.588185060008998	Normal	Normal
606	20.6131310030262	20.1745537476426	1.5359299546173	1.36595163703777	Overweight	Overweight
608	15.8163265306122	15.5927770232886	-0.932263211389678	-1.09007915160654	Normal	Normal
609	18.4676365929463	18.4676365929463	0.607606334531425	0.575521074963382	Normal	Normal
610	18.1954827736245	19.140625	0.211339623193941	0.538369868888228	Normal	Normal
611	16.1377084454008	16.1377084454008	-0.839507945543289	-0.879270519700921	Normal	Normal
612	14.0344721722731	14.9116266830402	-2.19676163935633	-1.61459138961056	Thinness	Normal
613	15.7341848303947	15.9788166544923	-0.826846523667535	-0.727073250167028	Normal	Normal
