# Supplementary material for: A cluster-randomized crossover trial of organic diet impact on biomarkers of exposure to pesticides and biomarkers of oxidative stress/inflammation in primary school children
Source: PLoS One. 2019 Sep 4;14(9):e0219420. doi: 10.1371/journal.pone.0219420 (PMC6726134; doi:10.1371/journal.pone.0219420)
Supplement: S6 Text — (ZIP) [file pone.0219420.s008.zip › S6 Scripts and input_deidentif/FFQ_calories.csv]

FoodProductCODE	PortionEnergy
Fullfatfreshmilkperweek	165
Lowfatfreshmilkperweek	115
Nofatfreshmilkperweek	85
Evaporefullfatmilkperweek	377.5
Evaporelowfatmilkperweek	267.5
Evaporenofatmilkperweek	166.7
Condensedmilkperweek	832.5
Chocolatemilkperweek	157.5
Othermilkperweek	0
Fullfatyogurtperweek	229
Lowfatyogurtperweek	134
Nofatyogurtperweek	101
Kefalotyrigravierakasericheddarperweek	91
Fetahalloumifreshanariedamperweek	86
Softcheeseperweek	85.2
Eggsperweek	97.8
CornflakesRicecrispieslowinfiberscerealsperweek	227
AllbranFruitnfiberhighinfiberscerealsperweek	197.3
Chocolatesugarcerealsperweek	229.8
Whitebreadperweek	72.8
Villagebreadkoulouriperweek	79.8
Wholemealbreadblackperweek	69.2
Wholegrainbreadperweek	84.7
Riceperweek	104.6
Pligouripourgouriperweek	62.3
Trahanasperweek	56.6
Pastakritharakiperweek	81.4
Stuffedpastaperweek	143.5
Ovenpastaperweek	222
Friedpotatoesperweek	264
Boiledpotatoesperweek	67.5
Ovenpotatoesperweek	134.1
Mashedpotatoesperweek	104
Legumesperweek	83.6
Porkmeatperweek	267.3
Sheepgoatmeatperweek	237
Cowmeatperweek	166.2
Chickenrabbitperweek	131
Liverperweek	161.1
Salamibaconmourtatellaperweek	33.3
Lountzahamperweek	31.8
Sausagesperweek	247.6
Cannedmeatperweek	246
Cannedfishperweek	172.8
Fishperweek	151.8
Rawvegetablessaladperweek	13
Cookedvegetablesperweek	12.2
Freshfruitsperweek	56.4
Juicesfromfruitsvegetablesperweek	73.3
Oliveoilperweek	134.9
Vegetablesunfloweroilperweek	134.9
Margarineperweek	111.3
Lowfatmargarineperweek	83
Butterperweek	111.8
Mayonnaiseperweek	103.7
Olivesperweek	5.2
Sugarperweek	59.1
Honeyperweek	51.8
Marmeladespoonsweetsperweek	52.2
Fruitscompostsperweek	36.5
Merentaperweek	81.1
Chocolatesperweek	223.5
Gkofretesperweek	210
Cookiesbiscuitsperweek	73.1
Icecreamsperweek	77.6
Creamsperweek	126.5
Cakestartssweetsperweek	219.8
Cheesepiesbourekiasouffleperweek	395.8
Sausagepieschickenpiesperweek	487.5
Tahinipiesolivepiesperweek	570
Croissantsdonutsperweek	194
Sandwichcheeseorhalloumiperweek	348
Sandwichhamorlountzaorturkeyperweek	348
Sandwichhamcheeselountzahalloumiperweek	348
Sandwichtunaperweek	284.4
Pizzaperweek	226.3
Fastfoodmealsperweek	1074.5
Mousakasperweek	387
Stuffedvineleavesperweek	226.3
Crispschipspopcornperweek	157.2
Nutsperweek	185.6
Waterperweek	0
Softdrinkswithsugarperweek	135.3
Softdrinkswithoutsugarperweek	3.3
Concentratedjuicesperweek	68
Fruitdrinksperweek	92.5
Isotonicdrinksperweek	348.2
Energydrinksperweek	231
Vitaminsperweek	0
Othersupplementsperweek	0
Otherfood1perweek	0
Otherfood2perweek	0
Otherfood3perweek	0
Otherfood4perweek	0
