# Supplementary material for: A cluster-randomized crossover trial of organic diet impact on biomarkers of exposure to pesticides and biomarkers of oxidative stress/inflammation in primary school children
Source: PLoS One. 2019 Sep 4;14(9):e0219420. doi: 10.1371/journal.pone.0219420 (PMC6726134; doi:10.1371/journal.pone.0219420)
Supplement: S6 Text — (ZIP) [file pone.0219420.s008.zip › S6 Scripts and input_deidentif/ffq_digitization-main study_KN_250517.csv]

Code	Date	Editor	Fullfatfreshmilk	Fullfatfreshmilkperweek	lowfatfreshmilk	Lowfatfreshmilkperweek	Nofatfreshmilk	Nofatfreshmilkperweek	Evaporefullfatmilk	Evaporefullfatmilkperweek	Evaporelowfatmilk	Evaporelowfatmilkperweek	Evaporenofatmilk	Evaporenofatmilkperweek	Condensedmilk	Condensedmilkperweek	Chocolatemilk	Chocolatemilkperweek	Othermilk	Othermilkname	Othermilkperweek	Fullfatyogurt	Fullfatyogurtperweek	Lowfatyogurt	Lowfatyogurtperweek	Nofatyogurt	Nofatyogurtperweek	Kefalotyrigravierakasericheddar	Kefalotyrigravierakasericheddarperweek	Fetahalloumifreshanariedam	Fetahalloumifreshanariedamperweek	Softcheese	Softcheeseperweek	cheeselowfat	Eggs	Eggsperweek	CornflakesRicecrispieslowinfiberscereals	CornflakesRicecrispieslowinfiberscerealsperweek	AllbranFruitnfiberhighinfiberscereals	AllbranFruitnfiberhighinfiberscerealsperweek	Chocolatesugarcerealscocopopsfrosties	Chocolatesugarcerealsperweek	Whitebread	Whitebreadperweek	Villagebreadkoulouri	Villagebreadkoulouriperweek	Wholemealbreadblack	Wholemealbreadblackperweek	Wholegrainbreadpolysporo
101	9/3/2017	1	0		1	14	0		0		0		0		0		0					1	2.5	0		0		0		1	1	0		2	1	3	0		1	7	0		0		0		0		1
102	9/3/2017	1	0		1	7	0		0		0		0		0		0					0		1	7	0		0		0		0		2	1	2	0		0		1	7	0		0		0		1
103	9/3/2017	1	0		1	7	0		0		0		0		0		0					0		0		1	3.5	0		1	2	0		2	1	2	0		1	3	1	4	0		1	7	0		0
105	10/3/2017	1	0		0		0		0		0		0		0		1	7				0		1	7	0		0		0		0		2	1	4	0		0		1	1.25	0		0		0		0
106	8/3/2017	1	1	14	0		0		0		0		0		0		1	4				1	2	0		0		1	2	0		1	2	1	1	2	0		0		1	4	1	4	0		1	3	0
104	20/3/2017	1	0		1	14	0		0		0		0		0		0					0		1	2.5	0		0		1	1	0		0	1	2.5	1	1.5	0		1	1.5	1	1	0		0		0
107	10/3/2017	1	0		1	14	0		0		0		0		0		0					0		1	5	0		0		0		0		2	1	3	0		1	7	1	0.25	1	10	0		0		0
108	13/3/2017	1	0		0		0		0		0		0		0		0					1	2	0		0		0		0		0		0	1	3	0		0		0		0		0		1	24	0
109	13/3/2017	1	1	7	0		0		0		0		0		0		0					1	2	0		0		0		0		0		0	1	3	0		0		2		0		0		1	24	0
110	10/3/2017	1	0		0		1	1	0		0		0		0		0					0		1	2	0		1	1	0		1	5	2	1	2	0		1	1	0		1	4	0		0		0
111	9/3/2017	1	0		1	1	0		0		0		0		0		0					0		0		0		0		0		0		1	1	1.25	0		1	2	0		0		0		1	7	0
112	10/3/2017	1	0		1	7	0		0		0		0		0		0					1	2	1	2	0		1	1	1	1	1	1	2	1	2	0		1	0.63	0		1	2	1	2	1	2	1
113	9/3/2017	1	0		1	7	0		0		0		0		0		0					1	0.13	0		0		0		1	0.13	0		0	1	3	1	1.13	1	18	0		1	2.5	0		0		0
114	10/3/2017	1	1	2	0		0		0		0		0		0		1	7				1	3	0		0		0		1	4	0		0	1	1.5	0		0		1	7	1	7	0		0		0
115	10/3/2017	1	0		1	8	0		0		0		0		0		0					0		0		0		1	24.5	0		1	6	0	1	6.5	0		1	14	0		0		0		0		1
116	13/3/2017	1	1	14	0		0		0		0		0		0		0					1	0.25	0		0		0		0		1	1.5	0	1	2.5	0		1	3	1	3	1	6	0		0		1
117	13/3/2017	1	0		1	7	0		0		0		0		0		0					0		1	1	0		0		0		0		0	1	2	1	3	0		1	2	1	1	0		0		0
118	14/3/2017	1	0		1	3	0		0		0		0		0		1	0.25				0		1	2	0		0		1	1	0		0	1	2	1	1	1	1	1	1	0		0		0		0
120	14/3/2017	1	0		1	1	0		0		0		0		0		0					0		1	2.5	0		0		0		0		0	1	1	0		0		1	4	0		0		1	7	0
121	14/3/2017	1	0		1	14	0		0		0		0		0		0					1	1.5	0		0		0		1	0.25	0		1	1	2	0		1	1	1	1	1	5.5	0		0		0
122	13/3/2017	1	0		1	7	0		0		0		0		0		0					1	4	0		0		0		1	2	1	2	0	1	2	0		1	2	1	3	1	14	0		0		0
132	15/3/2017	4	0		1	5	0		0		0		0		0		1	1.25	0			1	7	0		0		1	3	1	2	1	2.5	3	1	3.5	0		1	5	0		0		0		0		0
133	15/3/2017	4	0		1	5	0		0		0		0		0		1	1.25				1	7	0		0		0		1	2	1	2.5	3	1	3.5	0		1	5	0		0		0		0		0
134	20/3/2017	4	0		0		1	7	0		0		0		0		1	1				0		0		1	1	1	0.5	0		1	0.5	2	1	2	0		0		1	7	1	1	0		0		0
135	15/3/2017	4	0		1	7	0		0		0		0		0		1	7				1	4	0		0		0		0		0		1	1	3	0		1	5	1	5	1	5	0		0		0
136	15/3/2017	4	1	3.5	0		0		0		0		0		0		1	1.13				1	2	0		0		0		0		0		0	0		1	2	0		1	2	1	4	0		1	2	0
137	15/3/2017	4	1	10	0		0		0		0		0		0		0					1	5	0		0		1	1	1	2	1	1	1	1	3	0		0		1	12	0		0		1	2	0
138	16/3/2017	4	0		1	17.5	0		0		0		0		0		0					1	4	0		0		0		1	7	1	1	0	0		1	2.5	0		1	2.5	1	2	0		1	12	0
139	4/4/2017	4	0		1	7	0		0		0		0		0		1	1				0		1	3.5	0		0		0		1	1	0	1	3	0		1	4	0		0		0		0		1
140	4/4/2017	4	0		1	7	0		0		0		0		0		1	1				0		1	3.5	0		0		0		1	1	0	1	3	0		1	5	0		0		0		0		1
141	8/3/2017	4	0		1	21	0		0		0		0		0		2					1	7	0		0		1	6	1	1.5	1	1.5	1	1	3.5	0		2		1	3	1	3.75	1	14	0		0
143	17/3/2017	4	0		1	4	0		0		0		0		0		0					1	1	0		0		0		0		0		0	1	0.63	0		1	2	0		1	5	0		0		0
145	4/4/2017	4	0		1	14	0		0		0		0		0		1	0.5				1	3.5	0		0		0		0		0		0	1	1	0		1	4	1	3	0		1	4	0		0
[truncated: 151 more columns]
