# Supplementary material for: A cluster-randomized crossover trial of organic diet impact on biomarkers of exposure to pesticides and biomarkers of oxidative stress/inflammation in primary school children
Source: PLoS One. 2019 Sep 4;14(9):e0219420. doi: 10.1371/journal.pone.0219420 (PMC6726134; doi:10.1371/journal.pone.0219420)
Supplement: S6 Text — (ZIP) [file pone.0219420.s008.zip › S6 Scripts and input_deidentif/ffq_digitization-main study-EA_250517.csv]

Code	Date	Editor	Fullfatfreshmilk	Fullfatfreshmilkperweek	lowfatfreshmilk	Lowfatfreshmilkperweek	Nofatfreshmilk	Nofatfreshmilkperweek	Evaporefullfatmilk	Evaporefullfatmilkperweek	Evaporelowfatmilk	Evaporelowfatmilkperweek	Evaporenofatmilk	Evaporenofatmilkperweek	Condensedmilk	Condensedmilkperweek	Chocolatemilk	Chocolatemilkperweek	Othermilk	Othermilkname	Othermilkperweek	Fullfatyogurt	Fullfatyogurtperweek	Lowfatyogurt	Lowfatyogurtperweek	Nofatyogurt	Nofatyogurtperweek	Kefalotyrigravierakasericheddar	Kefalotyrigravierakasericheddarperweek	Fetahalloumifreshanariedam	Fetahalloumifreshanariedamperweek	Softcheese	Softcheeseperweek	cheeselowfat	Eggs	Eggsperweek	CornflakesRicecrispieslowinfiberscereals	CornflakesRicecrispieslowinfiberscerealsperweek	AllbranFruitnfiberhighinfiberscereals	AllbranFruitnfiberhighinfiberscerealsperweek	Chocolatesugarcerealscocopopsfrosties	Chocolatesugarcerealsperweek	Whitebread	Whitebreadperweek	Villagebreadkoulouri	Villagebreadkoulouriperweek	Wholemealbreadblack	Wholemealbreadblackperweek	Wholegrainbreadpolysporo
123	13/3/2017	2	1	2	1	2	0		0		0		0		1	2.5	0					0		1	1.5	0		1	4	0		1	1	0	1	2	1	1	0		1	1	1	6	0		0		0
124	21/3/2017	2	0		1	7	0		0		0		0		0		1	3				0		0		1	2.5	0		1	2.5	1	0.25	2	1	5	1	7	0		0		0		0		1	7	0
126	17/3/2017	2	0		0		0		0		0		0		0		0		1	RICE COCONUT	14	0		1	2	0		0		1	5	0		0	1	1.5	0		0		1	5	1	2	0		0		0
127	10/3/2017	2	0		1	14	0		0		0		0		0		0					0		1	3	0		0		0		0		2	1	6	0		1	7	1	0.25	1	10	0		0		0
129	20/3/2017	2	1	2	1	3	0		0		0		0		0		1	2				0		1	1.5	0		2		1	1.5	0		3	1	3	1	2	0		1	3	1	1	1	1	1	1	1
131	22/3/2017	2	1	4.75	0		0		0		0		0		0		1	0.25				0		0		0		0		1	0.75	1	3	0	1	1	0		0		1	3	1	10.5	0		0		0
147	17/3/2017	2	0		1	3.5	0		0		0		0		0		1	0.25				0		1	3	0		0		1	2	0		0	1	2	0		1	2	0		1	1	0		0		0
149	17/3/2017	2	0		1	6	0		0		0		0		0		1	2				1	1	0		0		1	1.5	1	5	1	1	2	1	2	0		1	2.5	1	2	1	0.5	1	0.5	1	0.5	1
151	28/3/2017	2	0		1	7	0		0		0		0		0		1	3				1	3	0		0		0		0		0		2	1	4	1	1	0		1	3	0		1	1	0		0
152	17/3/2017	2	0		1	5	0		0		0		0		0		1	2				0		1	3	0		0		1	4	0		2	1	1.5	1	1	0		1	2	1	10	0		0		0
154	16/3/2017	2	0		1	4	0		0		0		0		0		0					0		1	2	0		0		0		0		0	1	3	0		1	3	0		1	3	0		0		0
155	21/3/2017	2	0		1	10.5	0		0		0		0		0		1	1				1	4	0		0		1	2	1	2.5	1	2.5	1	1	8	0		1	4.5	0		0		0		1	15	0
203	9/5/2017	2	0		0		0		0		0		0		0		0		1	BIO GOAT	7	1	2	0		0		0		1	4.5	0		0	1	1	0		1	1.25	1	1.25	0		0		0		0
201	4/4/2017	2	0		1	8	0		0		0		0		0		0					0		1	2	0		1	1.5	1	1	0		0	1	2	1	2	1	3	1	3	0		1	3	0		0
204	24/3/2017	2	1	17.5	0		0		0		0		0		0		0					1	3.5	0		0		0		1	12.5	0		0	1	5	1	1	0		0		1	14	0		0		0
205	31/3/2017	2	0		1	5	0		0		0		0		0		0					0		1	2.5	0		1	1	0		0		1	1	3	1	2.5	1	2.5	0		0		0		1	3	0
207	22/3/2017	2	0		1	2	0		0		0		0		0		0					0		1	2	0		0		1	0.5	0		2	1	1	0		1	5	0		1	17.5	0		0		0
208	28/3/2017	2	0		0		1	10.5	0		0		0		0		1	0.5				0		0		1	1	0		0		0		2	1	2	0		0		1	3.5	0		0		0		0
209	22/3/2017	2	0		1	7	0		0		0		0		0		1	0.38				1	2	1	1	0		0		0		1	1.25	0	1	2	0		0		1	7	1	12	0		1	2	0
212	28/3/2017	2	1	14	0		0		0		0		0		0		1	2.5				1	3	0		0		1	14	0		1	1	0	1	2	1	3.75	0		0		0		1	2	0		0
214	21/3/2017	2	0		1	14	0		0		0		0		0		0					0		0		1	1	0		0		0		0	1	2	0		0		1	5.5	0		0		0		0
215	23/3/2017	2	0		1	7	0		0		0		0		0		1	2				0		1	2	0		0		0		0		1	1	2	0		0		1	4.5	1	2.5	0		0		0
216	24/3/2017	2	0		0		0		0		0		0		0		1	2				0		1	1.5	0		0		0		1	4	2	1	3	0		1	0.25	1	0.25	0		0		0		0
217	22/3/2017	2	0		1	7	0		0		0		0		0		1	0.75				0		1	0.63	0		1	1.5	0		0		2	1	3	0		0		1	7	0		0		0		0
218	23/3/2017	2	0		1	7	0		0		0		0		0		0					0		1	1	0		0		0		0		3	1	2.5	0		1	7	0		1	5	0		0		0
219	26/4/2017	2	0		1	7	0		0		0		0		0		0					0		1	3.5	0		0		0		0		2	1	3.5	1	7	0		0		1	4	0		0		0
220	23/3/2017	2	0		1	7	0		0		1	0.25	0		0		0					0		1	7	0		0		0		0		0	1	0.88	0		0		1	3	1	1.5	0		0		0
221	31/3/2017	2	0		1	14	0		0		0		0		0		1	1.5				1	1.5	0		0		0		0		0		0	1	1.5	0		1	5	1	2	1	3.75	0		0		0
222	24/3/2017	2	0		0		0		0		0		0		0		1	0.5	1	katsikisio	14	1	1.5	1	1.5	0		0		0		1	2	2	1	5	0		0		1	7	1	1	0		1	1	0
223	31/3/2017	2	0		1	3	0		0		0		0		0		1	0.5				1	2	0		0		0		0		0		0	1	2	0		0		1	1	1	2	0		0		0
225	21/3/2017	2	0		1	21	0		0		0		0		0		1	3				1	3	0		0		1	6	1	6	1	2	0	1	3	1	2.5	0		1	2.5	1	3	1	2	0		1
227	21/3/2017	2	0		1	24.5	0		0		0		0		0		1	5				0		1	3	0		1	2	1	4.5	1	2	2	1	7	0		0		1	2.5	1	10	1	4	0		0
229	6/4/2017	2	0		1	10.5	0		0		0		0		0		1	0.38				0		0		0		0		1	3	0		0	1	7	0		0		1	0.38	1	10	1	4	0		0
231	21/3/2017	2	0		1	24.5	0		0		0		0		0		0					0		0		1	1	0		0		0		2	1	2	0		0		1	3.5	0		0		0		0
233	21/3/2017	2	0		1	11	0		0		0		0		0		1	1				1	0.5	1	0.5	0		0		0		0		2	1	4	0		0		1	7	1	6	0		0		0
235	31/3/2017	2	0		1	7	0		0		0		0		0		0					1	1	0		0		1	1.5	1	8	1	1	2	1	3	0		1	3.5	1	3.5	0		0		0		1
236	5/4/2017	2	0		1	10.5	0		0		0		0		0		0					0		1	3.5	0		1	0.63	1	2	1	3.75	2	1	3	0		1	10.5	1	2.63	0		1	3	1	5	0
237	23/3/2017	2	0		1	5	0		0		0		0		0		0					1	3	1	4	0		0		0		0		2	1	3	0		1	1	0		1	12	0		0		0
238	28/3/2017	2	0		1	14	0		0		0		0		0		0					0		1	1.5	0		0		1	21.63	0		2	1	2	1	6.5	0		1	0.63	0		0		0		0
239	24/3/2017	2	0		1	21	0		0		0		0		0		0					1	1.25	0		0		0		0		0		2	1	2	0		0		1	14	1	0.75	0		1	0.25	0
240	24/3/2017	2	0		1	7	0		0		0		0		0		1	0.38				1	2	0		0		0		0		0		2	1	3.5	0		1	2	0		0		0		0		0
241	4/4/2017	2	0		1	2	0		0		0		0		0		0					0		0		1	1	0		0		0		0	1	1	0		1	2	0		1	11	1	5.5	1	4	1
242	31/3/2017	2	0		1	0.5	0		0		0		0		0		0					1	1	0		0		0		0		1	0.75	0	0		0		1	1	0		1	1	0		0		0
244	3/4/2017	2	0		1	6.5	0		0		0		0		0		0					0		1	3	0		0		1	4	0		2	1	3	0		1	5	0		1	10	1	6.5	0		0
245	31/3/2017	2	0		1	14	0		0		0		0		0		1	4				0		1	3	0		0		1	7	1	0.25	0	1	2	0		0		1	7	1	7	0		0		0
246	3/4/2017	2	0		1	14	0		0		0		0		0		1	2.5				1	2.5	0		0		0		0		0		0	1	3	0		0		1	7	0		0		1	2	0
247	3/4/2017	2	0		1	17.5	0		0		0		0		0		0					0		1	1	0		0		1	7	0		2	1	2	0		0		1	7	1	5	0		0		0
248	4/4/2017	2	0		1	7	0		0		0		0		0		1	0.5				1	2	0		0		1	1	0		1	1	2	1	1	0		1	1	0		0		1	2	0		0
250	3/4/2017	2	0		1	7	0		0		0		0		0		0					0		1	3	0		0		1	0.25	1	0.5	2	1	4	0		1	1	1	1	0		0		1	2	0
251	24/3/2017	2	0		1	10.5	0		0		0		0		0		1	0.25				0		1	3	0		0		1	4	0		0	1	2	0		0		1	5	1	14	0		0		0
252	4/4/2017	2	0		1	2.5	0		0		0		0		0		1	0.5				0		1	7	0		0		1	2.5	0		0	1	0.5	0		1	7	0		1	2.5	0		0		0
253	28/3/2017	2	0		0		0		0		0		0		0		1	2.5	1	UHT milk	14	1	2	0		0		1	14	0		1	2	0	1	2	1	3.75	0		0		0		1	2	0		0
254	9/3/2017	2	0		1	2.5	0		0		0		0		0		1	1				1	2	1	5	0		0		1	10	1	2	2	1	0.5	1	1	1	1	1	5	0		1	7	0		0
255	4/4/2017	2	0		1	5.5	0		0		0		0		0		1	0.63				1	1	1	1	0		0		1	4.5	1	1	0	1	2.5	0		1	2	1	3	0		0		0		1
256	5/4/2017	2	0		1	7	0		0		0		0		0		0					1	5.5	0		0		1	2.5	1	2	0		0	1	2	0		1	3	1	7	1	17.5	0		0		0
257	5/4/2017	2	0		1	7	0		0		0		0		0		1	4				1	2.5	0		0		0		0		1	1.5	0	1	1	0		1	2	1	2	0		0		1	9	0
259	9/5/2017	2	0		1	14	0		0		0		0		0		1	3				0		1	5	0		0		0		0		0	1	0.5	1	3	0		0		1	7	0		0		0
301	7/4/2017	2	0		1	0.5	0		0		0		0		0		1	2				1	0.25	0		0		0		1	0.25	0		0	1	1	1	1	0		1	1	1	4.67	1	4.67	1	4.67	0
302	5/4/2017	2	1	14	0		0		0		0		0		0		1	0.25				0		0		0		1	2	0		0		1	1	4.5	0		0		1	3	0		1	7	0		0
303	4/4/2017	2	1	3.5	0		0		0		0		0		0		1	1				1	1	0		0		1	2	1	3	0		0	1	2	1	7	0		1	0.25	0		0		1	10	0
304	5/4/2017	2	0		0		0		0		0		0		0		1	0.25	1	goat milk	10.5	0		1	7	0		0		1	1	0		2	1	4.5	0		1	1.5	0		1	0.75	0		0		0
305	3/4/2017	2	0		1	14	0		0		0		0		0		1	0.25				0		1	9	0		1	1	1	1	0		1	1	1	1	7	0		1	7	0		0		0		0
307	3/4/2017	2	0		1	49	0		0		0		0		0		1	0.5				0		1	1	0		0		0		0		0	1	5	0		0		1	49	0		0		0		0
308	3/4/2017	2	0		0		0		0		0		0		0		0		1	lactose free	10.5	0		1	1.5	0		0		0		0		2	0		1	7	0		0		0		0		1	14	0
309	4/4/2017	2	1	4.5	1	6	0		0		0		0		0		0					1	2	0		1	1	1	1	1	2	1	3.5	0	1	4	0		1	7	0		1	2	1	2	1	1	0
310	3/4/2017	2	0		1	14	0		0		0		0		0		1	1				0		1	2	0		1	1	1	1.5	0		2	1	2	0		0		1	4	1	3	1	1	1	3	0
311	3/4/2017	2	0		1	3.5	0		0		0		0		0		1	0.25				1	3	1	4	0		1	0.25	0		0		2	1	4	0		0		1	2	1	7	0		0		0
312	4/4/2017	2	0		1	14	0		0		0		0		0		0					0		1	2.5	0		0		1	3	1	2	1	1	3	1	7	0		0		1	4	0		1	3	0
313	4/4/2017	2	0		1	14	0		0		0		0		0		0					0		1	2.5	0		0		1	3	1	2	1	1	3	1	10.5	0		0		1	4	0		1	3	0
320	6/4/2017	2	0		1	10.5	0		0		0		0		0		0					0		0		0		0		1	4	0		0	1	4	0		1	6	0		0		0		0		0
322	5/4/2017	2	0		1	5	0		0		0		0		0		0					0		0		0		0		0		0		3	1	3	0		0		1	5	1	3.5	0		0		0
323	4/4/2017	2	1	12.25	0		0		0		0		0		0		0					0		0		0		1	7	1	4	0		0	1	3	1	7	0		0		1	21	0		1	14	0
325	5/4/2017	2	0		1	7	0		0		0		0		0		0					0		1	3	0		0		0		0		0	0		0		0		1	2	1	11	0		0		0
327	6/4/2017	2	0		1	7	0		0		0		0		0		1	1				0		1	1.5	0		0		1	2	0		0	1	3	0		0		0		0		0		0		0
328	5/4/2017	2	0		1	17.5	0		0		0		0		0		0					0		0		0		0		1	1	1	1	2	1	3.5	0		0		1	10.5	0		0		0		0
330	7/4/2017	2	0		0		0		0		0		0		0		0					0		0		0		0		0		0		0	1	2	0		0		0		0		0		0		0
401	4/4/2017	2	0		1	7	0		0		0		0		0		1	1.5				0		1	2	0		0		0		0		1	1	4	0		1	1	1	1.5	0		0		0		0
403	5/4/2017	2	0		1	10.5	0		0		0		0		0		0					0		1	1.25	0		0		1	1	0		2	1	2	0		0		1	3	1	1	0		1	1	0
404	4/4/2017	2	0		1	7	0		0		0		0		0		0					0		1	2.5	0		0		1	1	1	0.5	2	1	2	1	4	0		0		1	14	1	0.5	1	0.5	1
405	4/4/2017	2	0		1	21	0		0		0		0		0		0					0		0		0		0		0		0		0	1	2.5	0		0		1	10	1	21	0		0		0
406	5/4/2017	2	0		1	0.38	0		0		0		0		0		1	0.63				1	0.25	0		0		0		1	2	0		0	1	1.5	0		1	0.38	0		1	5.5	0		1	0.38	0
407	11/4/2017	2	1	14	0		0		0		0		0		0		0					0		0		1	7	0		0		1	0.38	2	1	1.25	0		1	4	1	10	0		1	1.75	0		0
412	6/4/2017	2	0		0		0		0		0		0		1	1.25	1	0.38	1	goat milk-bio	14	0		0		0		0		0		0		0	1	1	0		0		1	4	0		0		0		0
414	5/4/2017	2	0		1	21	0		0		0		0		0		0					1	3	0		0		0		1	1	0		0	1	2.5	1	5	0		0		1	3	0		0		0
415	25/4/2017	2	0		1	17.5	0		0		0		0		0		1	1				0		1	1.5	0		0		1	2	1	0.5	2	1	2	0		0		1	1.5	1	10.5	0		0		0
501	5/4/2017	2	1	2.5	0		0		0		0		0		0		0					1	2	0		0		0		1	3	0		0	1	2	0		1	0.25	1	0.25	0		0		0		0
502	5/4/2017	2	1	9	0		0		0		0		0		0		1	0.38				0		0		0		0		1	1.25	0		3	0		0		0		1	0.88	0		0		0		0
503	5/4/2017	2	0		1	10.5	0		0		0		0		0		0					0		1	0.63	0		0		0		0		2	1	0.5	0		0		1	7	1	7	0		0		0
504	5/4/2017	2	0		1	10.5	0		0		0		0		0		1	1				0		1	3.5	0		0		0		0		3	1	2.5	1	3	0		1	4	1	14	0		0		0
510	10/4/2017	2	1	7	0		0		0		0		0		0		0		1	bio milk	7	1	1	1	1	0		0		1	1	0		1	1	0.25	0		0		1	14	1	7	1	2	0		0
512	5/4/2017	2	0		1	10.5	0		0		0		0		0		1	2				1	1	1	1.5	0		0		1	1	0		2	1	1.5	0		0		1	7	0		0		1	7	0
514	5/4/2017	2	0		1	5	0		0		0		0		0		1	0.25				0		1	9	0		0		1	3	0		0	1	1	0		1	7	1	0.25	0		0		0		0
602	6/4/2017	2	0		0		0		0		0		0		0		0					0		0		1	3.5	0		0		1	3	0	1	1	0		1	4	0		1	1	0		1	1	1
603	6/4/2017	2	0		0		1	7	0		0		0		0		1	2				1	2	0		0		0		1	3.75	0		0	1	1	0		0		1	6	1	0.5	0		0		0
605	11/4/2017	2	1	10.5	0		0		1	1	0		0		0		0					0		1	2	0		0		0		0		2	1	1.5	1	3.5	1	1	1	3.5	1	3.5	1	3.5	0		0
606	7/4/2017	2	0		1	7	0		0		0		0		0		0					0		0		1	4	1	9	1	3.75	1	2.5	2	1	6	1	3	1	2	0		0		0		0		0
608	5/4/2017	2	0		0		0		0		0		0		0		0		1	UHT	1.5	0		1	3	0		0		1	0.38	0		1	1	6	0		0		1	2	1	3	0		1	2	1
609	5/4/2017	2	0		1	14	0		0		0		0		0		1	1				1	7	0		0		0		1	12	1	1	2	1	4	1	5	0		1	2	1	1	0		0		0
610	7/4/2017	2	0		0		1	7	0		0		0		0		0					1	2.5	1	2	0		0		1	5.5	0		0	1	4	1	5	1	1	1	1	1	4.5	0		0		0
611	6/4/2017	2	0		1	14	0		0		0		0		0		1	0.5				0		1	3	0		0		0		0		0	1	2	0		0		1	2	1	5.5	0		1	9	0
612	6/4/2017	2	0		1	3	0		0		0		0		0		1	3				0		1	5	0		1	2	1	5	0		2	1	3	1	2	0		1	2	1	1.31	0		0		0
613	10/4/2017	2	1	7	0		0		0		0		0		0		1	1.5				1	2.5	0		0		0		1	1.5	0		0	1	5	1	7	0		0		1	7	0		0		0
[truncated: 151 more columns]
