# Supplementary material for: A cluster-randomized crossover trial of organic diet impact on biomarkers of exposure to pesticides and biomarkers of oxidative stress/inflammation in primary school children
Source: PLoS One. 2019 Sep 4;14(9):e0219420. doi: 10.1371/journal.pone.0219420 (PMC6726134; doi:10.1371/journal.pone.0219420)
Supplement: S6 Text — (ZIP) [file pone.0219420.s008.zip › S6 Scripts and input_deidentif/Final concentrations_8-isoPGF2a.csv]

Batch	sample_code	isopgf2a
1	5042	2.228846465
1	1022	6.019129153
1	1102	3.515282872
1	1531	4.096515393
1	1551	2.681692599
1	1042	2.268754152
1	1092	1.570545979
1	1082	2.060915154
1	5021	1.981700921
1	1062	3.346059043
1	1072	4.102318734
1	1152	1.773441572
1	5014	2.695028777
1	5031	1.310483359
1	5122	3.259035496
1	4016	3.346059043
1	4124	2.482313898
1	4155	2.632425852
1	4126	3.050129885
1	5144	3.757287001
1	5032	1.653600383
1	5124	2.28496738
1	5121	2.691686804
1	5041	1.062524505
1	4056	1.799471136
1	4045	2.869128512
1	4046	2.808357176
1	5043	4.612124196
1	5102	1.53173861
1	1012	4.491648765
1	1521	4.149148528
1	1032	4.612124196
1	1142	3.191540211
1	5101	2.13159934
1	1112	3.101682969
1	5143	5.825508951
1	5123	4.491648765
1	5011	3.572588918
1	4144	3.711211124
1	5103	1.086559293
2	1363	4.490566328
2	1383	4.042026186
2	2043	1.983339412
2	4074	4.90073815
2	1353	3.132518691
2	1373	3.369956757
2	1544	3.302310349
2	4066	2.813420798
2	1434	5.943981027
2	2073	2.696216038
2	1474	3.639416807
2	1553	3.474666822
2	1513	6.201061353
2	3084	5.642623811
2	1124	5.82955672
2	6132	2.936820977
2	5012	5.899613143
2	3105	2.505608784
2	1313	4.201792374
2	1323	4.357858136
2	5013	4.956274149
2	4125	3.999316675
2	4034	3.302310349
2	2053	7.256270763
2	4145	2.115500649
2	1294	3.331697755
2	2423	2.597266234
2	4146	3.063030015
2	1494	4.628540879
2	1524	2.67025498
2	1154	3.152161756
2	1543	3.348635263
2	1344	4.069013703
2	1374	4.381607576
2	1364	3.310674063
2	3103	5.8819922
2	1244	2.162654669
2	1473	7.037337413
2	1084	5.873208566
2	1044	2.325326091
3	1164	1.615237285
3	4064	1.635120088
3	1554	1.186830468
3	1254	3.400089182
3	4054	3.357143831
3	6123	1.006102089
3	1393	3.814034166
3	1174	2.925990702
3	1343	1.821048498
3	2083	2.487742148
3	1264	4.758785238
3	1184	3.941519799
3	1204	1.752556457
3	1384	4.765422085
3	1194	7.209383397
3	5162	2.922391365
3	5034	2.886691123
3	1333	2.517604629
3	5024	3.224136697
3	1274	4.334273841
3	1394	3.574216094
3	1094	2.27132821
3	3016	2.725784865
3	3013	2.722480292
3	4075	0.252879912
3	1514	2.292748298
3	4044	2.429269185
3	1074	4.247277306
3	1354	3.452523802
3	1404	1.85855334
3	1334	8.678385084
3	1024	3.789162977
3	3253	2.742380159
3	3093	2.520614254
3	2093	2.024743684
3	6054	3.895014763
3	5044	1.662684643
3	6063	4.29339405
3	1224	3.413104949
4	1251	1.836534532
4	1261	3.14971121
4	1291	2.569965193
4	1061	3.231299319
4	1413	2.712714998
4	1493	2.755187707
4	1191	2.891902892
4	1121	4.323548281
4	1071	5.464263195
4	1271	4.625421639
4	1523	4.178448131
4	1314	2.406364653
4	1481	2.725375797
4	1341	4.48285481
4	1331	2.067018813
4	1411	2.145625286
4	1431	4.353330076
4	1132	3.104901003
4	3223	2.905552703
4	1104	4.682437835
4	3076	2.851405061
4	5141	5.910068318
4	1122	2.97495507
4	1231	2.519183435
4	1211	4.101256837
4	1361	4.444255019
4	1321	1.933605896
4	4015	2.642255489
4	5142	3.04633085
4	3243	2.045598247
4	5033	4.185555786
4	1014	4.436586057
4	1453	5.163869766
4	1034	5.670626034
4	1403	2.666876746
4	1025	3.003264586
4	1106	2.654532817
4	1326	3.418809004
4	1325	3.215810375
4	4055	4.059906434
5	1281	1.379963708
5	1021	0.534621384
5	1031	1.352783559
5	1011	2.601806312
5	1041	1.860962173
5	1391	1.191425765
5	1131	2.708510034
5	1151	1.749990037
5	1161	2.443309639
5	1181	0.981820914
5	1141	2.675143255
5	1171	2.359294399
5	1091	1.5120937
5	1101	3.363925057
5	1051	2.139213262
5	1081	1.413776334
5	1351	2.683439702
5	1381	3.992141316
5	1311	0.818021213
5	1111	1.241001148
5	1201	1.922225161
5	1221	2.662754675
5	1241	1.081900777
5	1371	3.060849142
5	1052	2.076276792
5	1541	3.144694326
5	1451	4.514043788
5	1491	2.905552703
5	1511	3.310102208
5	3306	1.379963708
5	5022	3.164819384
5	4036	0.823619021
5	4154	1.786136073
5	4076	2.402705712
5	5163	3.765773637
5	1471	2.194419175
5	1401	2.691766223
5	4065	2.914694853
5	1324	1.285544527
5	1435	2.515325583
6	1455	3.362045494
6	1525	2.530332642
6	1095	3.167120693
6	6021	3.063870308
6	5146	4.659375387
6	5035	1.027461379
6	1296	2.431633882
6	6012	3.911645217
6	6112	3.398645464
6	5105	3.750710666
6	6092	1.349486548
6	6102	3.469098256
6	1045	3.129776004
6	1065	2.845824751
6	1096	4.629315864
6	5125	4.864075632
6	1415	3.063870308
6	1146	3.746101131
6	1395	3.51136529
6	1346	1.895610472
6	1126	11.3238597
6	1205	9.034581925
6	1046	10.17042952
6	1216	4.148335524
6	1055	1.617198173
6	1246	3.844373767
6	1295	3.83014341
6	1345	2.16606394
6	5026	4.13790932
6	6011	2.510225233
6	6131	2.839209121
6	6082	4.851349379
6	5145	6.639507519
6	5046	1.80892784
6	5016	5.182673508
6	5036	3.593403688
6	6091	2.423384288
6	6081	1.346662745
6	5106	3.148382239
6	5126	3.089301926
7	1156	0.335406612
7	1276	3.370137642
7	1026	5.148265833
7	1545	1.391179309
7	1475	2.109083889
7	1236	3.571591391
7	1125	5.196519116
7	1555	2.950733847
7	1375	3.152119315
7	1115	0.911653949
7	2203	1.469575692
7	1515	6.433480019
7	6051	3.045857359
7	6101	2.682645106
7	5045	1.425265087
7	6022	3.507110666
7	2193	3.825414293
7	2123	2.98905598
7	1352	4.190367099
7	1262	1.905992434
7	1175	5.301890413
7	1145	4.363875144
7	1056	3.709472554
7	1225	3.507110666
7	1155	3.126070519
7	1356	3.727731974
7	1075	6.262361904
7	2463	3.18220745
7	1015	3.691322028
7	6061	2.004604548
7	1085	3.541323248
7	2176	3.619792275
7	1036	1.984861874
7	2194	4.27602691
7	2313	2.374563337
7	2233	1.278153251
7	2163	4.265201241
7	2373	3.3863924
7	2174	4.254409622
7	2553	3.64641666
8	1083	2.329894097
8	1322	2.220662978
8	1452	4.059706469
8	1162	4.623497211
8	1093	1.513790039
8	1113	1.433701907
8	1033	2.229300605
8	1063	2.699627119
8	1182	2.976795254
8	1013	4.355625379
8	1402	4.496941081
8	1123	2.724876153
8	1315	1.567309829
8	1193	3.63677386
8	1312	1.727736127
8	1232	6.365498533
8	1203	3.411858157
8	1252	3.265020356
8	1542	3.112801028
8	1372	1.732081827
8	1362	3.454543649
8	1552	4.106326159
8	1272	8.069671523
8	1186	5.549632888
8	2596	0.900800478
8	1332	2.866773742
8	1226	6.77621558
8	1143	3.282964284
8	1133	3.693126207
8	1273	4.324262946
8	1233	4.429220697
8	1392	3.835898647
8	1253	3.332908423
8	1432	4.286987942
8	1412	2.608165178
8	1206	1.926051345
8	1023	5.20681288
8	1492	3.626637711
8	1275	4.299369611
9	1366	6.241699247
9	1265	4.634720025
9	1105	2.221049034
9	1316	1.377366957
9	1066	1.392565901
9	1176	4.537825132
9	1116	2.475728776
9	1185	6.628249941
9	1245	2.08405402
9	1016	3.819625984
9	1135	2.562173419
9	1136	2.79740358
9	1076	6.675598628
9	1053	2.850818564
9	1222	7.77250977
9	1365	3.803083339
9	1293	3.495995635
9	1385	4.547914734
9	1235	4.502712354
9	1086	6.405029971
9	1263	2.765300554
9	1212	3.52997612
9	1202	4.279526831
9	1163	2.312174914
9	1215	2.34344106
9	1355	5.104123169
9	1495	3.370867988
9	1183	2.372708187
9	1073	2.838852819
9	1153	4.350891553
9	1342	2.638096053
9	1172	7.428779281
9	1382	9.25773325
9	1103	4.082193005
9	1043	3.638069325
9	1335	4.583430844
9	1035	3.410797611
9	1522	4.288964873
9	1512	2.088328442
9	1405	4.086663607
10	2216-1	1.346543013
10	3011	2.528301811
10	6083	1.291690089
10	6013	1.567035283
10	6103	4.459068865
10	6024	2.095807459
10	3014	3.484407106
10	6034	3.445263217
10	3045	2.653456462
10	3255	1.916540073
10	6052	1.866884731
10	3083	6.597808545
10	6032	2.88258867
10	1472	3.580051933
10	1336	2.171525747
10	1192	3.564693533
10	1214	1.968025279
10	3234	2.488447135
10	6124	2.794791505
10	6031	3.744680525
10	2166	2.055833546
10	2296	3.986373594
10	2456	2.974421907
10	2076	1.039104944
10	2206	2.134421348
10	3021	3.744680525
10	2256	3.831507911
10	2525	1.793717823
10	3121	2.437659359
10	2545	2.897607072
10	2536	2.184093416
10	2056	2.581800233
10	2476	2.256382584
10	2186	3.091150052
10	3081	1.047576186
10	2016	1.607816866
10	2505	1.690209936
10	2466	1.866884731
10	2226	4.047368035
10	3101	3.258936305
11	2386	3.593475382
11	3131	0.951223102
11	2516	2.080189087
11	2156	4.458817091
11	2515	3.971732301
11	2396	5.018795468
11	2146	5.899251081
11	2526	2.222551078
11	3071	3.320515738
11	2356	4.57512796
11	2376	3.632536644
11	2316	4.17440121
11	1134	3.798023547
11	3073	3.033538313
11	6023	6.286728897
11	4071	4.351068147
11	3055	2.235518791
11	3275	3.223026213
11	2426	5.274886171
11	2096	5.006360929
11	2086	4.902043645
11	2035	2.657900814
11	3111	3.734464637
11	3204	6.073985122
11	3124	4.32986393
11	3035	2.845819174
11	4123	3.364411381
11	6014	7.324117106
11	3233	1.701804113
11	2366	3.559135517
11	2406	2.184120935
11	3031	3.257763443
11	2506	5.062588713
11	2575	3.091667337
11	2196	9.634131322
11	3051	5.538788423
11	2535	3.981365323
11	2565	5.157877398
11	2276	2.494758024
12	2215	6.388216856
12	2454	3.860706412
12	2385	1.560275052
12	2374	5.451459095
12	2424	3.256167563
12	2274	5.580195372
12	2445	3.722376841
12	2214	1.997184545
12	2315	4.228890974
12	2055	5.719784657
12	2185	3.288967148
12	2594	3.977550557
12	2405	1.752152249
12	2085	3.878417449
12	2314	4.122347585
12	2475	1.847099786
12	2075	3.873980772
12	2334	3.803796657
12	2494	4.410368911
12	2125	5.013518494
12	2145	3.533530237
12	2225	5.444785288
12	2544	3.525575673
12	2165	4.623015555
12	2474	2.111367543
12	2095	2.74611485
12	2534	2.473255918
12	2015	4.136687623
12	2014	1.794290828
12	2294	8.948234596
12	2455	4.612095785
12	2355	4.478171348
12	2394	2.779150325
12	2045	10.37670938
12	2414	3.529550354
12	2384	3.177562858
12	2484	7.649728232
12	2195	6.698504015
12	2354	4.165545039
13	2461	5.16723622
13	3134	2.513506086
13	6093	4.889464974
13	3273	3.313687767
13	5104	3.008730947
13	6104	2.816556148
13	5161	3.179394676
13	3206	1.101973986
13	3036	2.427158961
13	6064	3.730594248
13	3276	3.524982128
13	2364	2.658038696
13	1144	2.969683387
13	3074	4.525653048
13	6133	3.587306673
13	2032	5.935257537
13	2305	1.457178221
13	3044	5.226934631
13	3224	4.722235951
13	2304	1.973517317
13	1054	5.40407715
13	3075	2.952150087
13	3086	4.104919165
13	3034	3.152629506
13	3053	2.323736878
13	6111	3.350470232
13	2155	6.462633418
13	2485	6.890279026
13	1234	3.871611063
13	3283	4.458601788
13	3135	2.639786137
13	3043	5.079468463
13	3116	2.135154852
13	3106	2.336684408
13	6134	3.70227611
13	6062	2.107496162
13	6094	2.182255515
13	2524	0.801772117
13	3284	5.388339733
13	6033	2.539295306
15	1416	1.633436525
15	2411	3.75557246
15	2511	3.478316552
15	1386	5.39863113
15	2521	3.430047428
15	1556	3.256502875
15	1496	4.017875849
15	2141	2.444295581
15	2541	1.803417434
15	2401	2.499755895
15	2161	4.480923164
15	2471	2.540322952
15	2381	2.968006942
15	2031	2.19543102
15	1376	0.854761383
15	2211	3.290298033
15	2571	2.854720327
15	2451	2.491738705
15	1546	3.394408588
15	2281	4.017875849
15	2591	2.491738705
15	2171	2.559532575
15	2441	2.954777234
15	1456	4.648979849
15	1406	3.080053652
15	2011	3.715517845
15	2231	3.351491713
15	2181	3.837380946
15	2051	6.182111898
15	2091	3.343763399
15	2081	2.115046375
15	1476	2.842121446
15	2221	2.752829829
15	2251	2.005132515
15	2301	2.137011793
15	2291	13.13064204
15	2241	7.389224194
15	1436	5.569580969
15	2151	10.2009367
15	1526	3.680377878
16	4163	2.956394927
16	4153	3.514856307
16	4101	3.173597718
16	4041	2.2397194
16	4051	4.732703551
16	4151	2.529666865
16	4042	4.360192096
16	3054	4.753262279
16	4121	1.616930447
16	4012	5.458755815
16	3235	1.608276494
16	4035	0.498185423
16	4161	3.991231461
16	3046	2.36866349
16	3226	2.491773231
16	4014	4.871651003
16	4013	4.292091644
16	4102	3.010204705
16	3305	3.589766671
16	4122	1.295373766
16	4061	1.864900442
16	4156	2.147151224
16	3203	2.680073404
16	3286	1.349941551
16	4031	3.599884546
16	4081	4.454979627
16	3026	4.829496712
16	3136	2.06980931
16	4162	4.195112473
16	2403	3.661244187
16	2413	4.147526013
16	2243	4.123954742
16	2453	2.804914262
16	2493	5.434758692
16	2563	4.467788563
16	2213	6.974782391
16	2573	3.569623146
16	2333	2.94004574
16	2383	2.404576748
16	2523	6.890400575
17	2036	3.37912678
17	4092	0.821640426
17	3104	3.778220686
17	4062	3.676309032
17	4082	4.173278705
17	3056	3.657234398
17	4011	3.661993071
17	4142	3.083600844
17	4032	0.749919891
17	4052	5.372109877
17	2223	4.017504034
17	2264	3.07173628
17	2533	4.307148586
17	2293	3.499322847
17	2184	2.167765072
17	2303	3.028646324
17	2503	1.987528174
17	2363	3.005413808
17	2483	7.511984033
17	2173	3.032536921
17	2183	2.022787651
17	2143	1.030207839
17	2473	3.079640585
17	2204	3.793025826
17	2244	4.917516954
17	2593	2.030427924
17	2543	5.724199777
17	2393	4.428116146
17	2124	2.214745591
17	1173	2.621327917
17	3022	5.533824817
17	2255	4.871844835
17	6025	1.258956393
17	3281	5.905822616
17	1213	7.71599355
17	3012	6.562716983
17	3085	2.675292849
17	3132	4.387387932
17	3274	4.62575171
17	2514	7.748792664
18	2263	4.130173527
18	2144	3.11898705
18	2353	3.743659323
18	2253	4.520190099
18	2044	2.214383928
18	2054	2.852247951
18	2084	2.813569079
18	2114	6.149515979
18	2094	4.205884858
18	2034	3.390926966
18	2113	2.147174854
18	2513	2.961780007
18	2164	3.062019758
18	2154	5.470293561
18	3191	8.878958224
18	2074	2.707178618
18	2273	4.041442459
18	2153	3.765972705
18	2443	3.236617905
18	6121	3.027021642
18	2235	3.467198409
18	1433	4.553702598
18	3301	5.562419029
18	3271	2.921403743
18	2425	4.44858911
18	2464	4.45404839
18	1243	2.691921556
18	6084	3.703884366
18	6053	7.260206223
18	4063	7.655082534
18	4152	3.173502581
18	4053	5.02418358
18	4091	2.278900762
18	4141	4.262456033
18	4143	2.105170329
18	4043	4.351677506
18	4072	4.115225962
18	3256	1.298022346
18	4033	2.0416342
18	4073	3.625808029
19	2012	1.642693244
19	2042	2.579168541
19	2052	3.308862147
19	2072	2.984716694
19	2082	4.897703609
19	2092	2.544455811
19	2112	3.627796253
19	2122	3.287163848
19	2142	3.004018668
19	2152	3.219586241
19	2242	4.99996746
19	2252	2.709444527
19	2162	3.458076217
19	2172	3.319776771
19	2182	2.08012007
19	2192	3.958253378
19	2202	5.785178954
19	2212	5.180897957
19	2262	1.772676949
19	2272	4.352616729
19	2302	2.636435932
19	2392	2.975121726
19	2402	3.89546992
19	2502	2.664235953
19	2512	2.639200376
19	2522	3.469596065
19	2412	3.15711664
19	2422	2.198975148
19	2532	1.798999799
19	2415	2.871986447
19	2335	1.043283869
19	2444	3.701883006
19	6056	2.718022478
19	1516	6.662248668
19	2205	3.226619582
19	2275	3.922223835
19	2465	3.567451101
19	2595	2.366750994
19	2071	5.583278781
20	2362	3.673122731
20	2372	2.765926725
20	2382	2.74776017
20	2492	2.753800642
20	2033	4.133672143
20	2013	4.143362599
20	2482	4.954464483
20	2292	13.21160344
20	2472	3.293586845
20	2572	3.403228697
20	2361	4.653249121
20	2121	3.418680438
20	2404	2.347101035
20	2254	3.627148396
20	2501	1.958111112
20	2261	4.636558749
20	6116	3.863970679
20	6106	6.0371441
20	6096	2.978321651
20	6086	2.787293135
20	6036	1.999941279
20	6115	3.312196237
20	6105	4.80098795
20	6095	1.338148282
20	5015	4.038230898
20	6136	4.119186846
20	6126	2.658926848
20	6065	2.945473922
20	6066	3.602354549
20	2312	1.836359616
20	2442	6.471538297
20	2542	2.653120908
20	2332	3.89088726
20	2552	3.918024801
20	2452	6.091310804
20	2222	3.573677585
20	2232	3.690009138
20	2352	2.981629331
20	2462	5.338800258
20	2562	5.975985269
21	6035	4.151309508
21	3202	1.702506761
21	3032	2.534421851
21	3201	2.417251415
21	3222	4.178861335
21	6055	4.851888863
21	6085	5.209210668
21	3232	1.383161854
21	2365	2.324790934
21	2561	3.956587412
21	2175	3.776853676
21	2375	3.617080195
21	3042	8.453108113
21	3221	6.236900923
21	3052	4.376483287
21	3231	1.421111632
21	3242	4.354909459
21	3241	3.193051745
21	3072	6.910580426
21	3082	5.666609823
21	3252	5.455905381
21	3282	7.347004343
21	3272	5.369849276
21	3092	2.563627338
21	3251	4.781355943
21	3102	7.615471621
21	2295	4.875593531
21	3302	2.107023513
21	6125	2.60598769
21	3112	8.945029912
21	2201	5.828414318
21	6026	9.986762837
21	6135	5.344234455
21	5025	5.276387091
21	2351	4.398153499
21	2416	2.179301821
21	3122	4.262534147
21	2111	7.938727419
21	2224	7.071705074
22	2046	5.165280603
22	2576	1.940128855
22	3041	2.821247505
22	2481	3.393417757
22	2555	2.41274953
22	2531	4.066519644
22	1396	4.296782746
22	2236	3.068319475
22	2546	1.669361847
22	2126-1	3.597244102
22	2391	2.239403462
22	2486	5.444806602
22	2446	4.066519644
22	3091	2.621373852
22	2491	2.885648532
22	3141	2.468817773
22	3161	3.454588482
22	2321	9.248913251
22	1501	2.29077919
22	2341	5.230091616
22	1301	2.367984482
22	2431	6.474861161
22	2061	4.028886522
22	3151	1.483139493
22	3061	4.774329171
22	2101	2.55582137
22	1421	5.101516692
22	2131	4.014886781
22	1441	3.700595014
22	1461	2.189364258
22	2021	4.705337084
22	2564	4.410230674
22	6122	1.975639123
22	2395	3.556902465
22	2556	3.585082702
22	1242	2.740948787
22	2566	5.038776702
22	2504	2.842521795
22	1292	2.779266267
22	1223	3.721703784
14	3126	4.988205458
14	6113	4.068774825
14	2574	2.71606765
14	2234	3.217727419
14	1114	4.058259151
14	3236	4.063513302
14	3225	4.202744272
14	3113	4.24110873
14	3025	3.97005513
14	3125	3.504759119
14	3304	4.089894884
14	3133	3.321776154
14	3303	4.290995175
14	3015	5.094716754
14	3096	2.58615381
14	3095	2.557115036
14	2551	3.893948872
14	2371	4.386977642
14	2041	3.205477198
14	2331	2.109946312
14	2271	4.508791422
14	2421	5.628856507
14	1454	3.012266377
14	2311	2.665303741
14	2191	4.369870917
14	3205	3.741606562
14	3285	5.875592415
14	3254	4.884149101
14	3023	3.169023863
14	3115	3.614145764
14	3033	5.061164103
14	2554	2.974379152
14	6114	3.76089745
14	1414	3.985468523
14	3123	3.909043051
14	1064	2.282055816
14	3114	3.824336608
14	5023	2.389940627
14	3094	2.242577917
14	3024	3.623425344
