# Supplementary material for: A cluster-randomized crossover trial of organic diet impact on biomarkers of exposure to pesticides and biomarkers of oxidative stress/inflammation in primary school children
Source: PLoS One. 2019 Sep 4;14(9):e0219420. doi: 10.1371/journal.pone.0219420 (PMC6726134; doi:10.1371/journal.pone.0219420)
Supplement: S6 Text — (ZIP) [file pone.0219420.s008.zip › S6 Scripts and input_deidentif/mda_cr_meas.csv]

sample_code	creatinine	mda
1011	0.71	1.05
1012	1.15	0.68
1013	1.03	1.57
1014	1.65	1.32
1015	1.07	1.16
1016	2.33	0.94
1021	0.66	0.77
1022	2.05	2.34
1023	0.65	0.74
1024	1.12	0.94
1025	0.84	0.76
1026	1.35	1.58
1031	0.85	0.91
1032	1.11	0.85
1033	0.31	0.34
1034	1	0.43
1035	0.73	0.75
1036	0.72	0.46
1041	0.7	0.78
1042	1.09	0.97
1043	0.59	0.53
1044	0.83	0.84
1045	0.77	0.4
1046	1.02	0.81
1051	1.07	1.01
1052	1.11	1.06
1053	0.84	0.99
1054	2.39	2.1
1055	0.56	0.46
1056	1.69	1.07
1061	1.65	1.32
1062	0.66	0.43
1063	0.71	1.16
1064	1.25	1.21
1065	0.47	0.5
1066	0.52	1.33
1071	0.63	1.12
1072	1.86	1.39
1073	0.88	0.75
1074	1.66	1.35
1075	1.98	1.69
1076	1.88	1.29
1081	0.62	0.77
1082	1.33	1.81
1083	0.9	0.9
1084	1.76	1.39
1085	1.74	1.39
1086	1.23	1.73
1091	0.72	0.79
1092	1.01	1.12
1093	1.27	0.77
1094	0.75	0.37
1095	1.15	0.92
1096	1.43	1.2
1101	2.11	2.04
1102	1.44	0.72
1103	1.36	1.35
1104	1.97	1.49
1105	1.52	1.32
1106	1.63	1.05
1111	1.09	1.65
1112	0.52	0.3
1113	1.12	0.96
1114	1.48	0.99
1115	0.49	0.44
1116	0.59	0.36
1121	1.15	0.99
1122	0.88	0.61
1123	0.81	0.71
1124	1.49	0.97
1125	1.63	1.29
1126	1.02	0.69
1131	0.93	0.95
1132	1.1	0.6
1133	0.81	0.47
1134	0.84	0.49
1135	0.74	0.48
1136	1.09	0.81
1141	1.21	0.93
1142	1.23	1.02
1143	0.38	0.46
1144	0.97	0.72
1145	1.42	0.85
1146	1.19	0.95
1151	0.78	0.42
1152	1.11	0.53
1153	1.17	0.96
1154	0.84	0.66
1155	0.8	0.63
1156	0.75	0.47
1161	1.39	1.83
1162	1.34	0.95
1163	1.37	1.62
1164	1.16	1.01
1171	1.22	1.2
1172	1.99	1.97
1173	0.86	0.51
1174	-0.06	0.5
1175	2.25	1.5
1176	2.2	1.66
1181	0.63	0.41
1182	2.06	1.16
1183	1.14	0.76
1184	1.84	1.46
1185	4.34	2.7
1186	2.1	2.38
1191	1.53	1.61
1192	1.3	1.23
1193	1.22	1.3
1194	1.66	2.25
1201	0.65	0.64
1202	1.14	0.76
1203	0.9	0.98
1204	1.11	0.69
1205	1.86	1.21
1206	1.12	1.29
1211	1.15	1.04
1212	0.96	0.78
1213	1.22	1.36
1214	0.89	1.21
1215	0.72	0.82
1216	0.99	0.86
1221	0.54	0.73
1222	2.53	1.75
1223	1.25	0.91
1224	1.56	1.27
1225	1.11	1.12
1226	2.12	1.35
1231	1.35	1.35
1232	1.82	1.5
1233	0.8	0.76
1234	1.81	1.19
1235	1.79	1.28
1236	1.62	2.5
1241	0.65	0.93
1242	0.98	0.76
1243	0.52	0.46
1244	0.84	0.98
1245	0.93	1.04
1246	1.25	0.92
1251	0.76	0.88
1252	1.71	1.53
1253	0.95	0.95
1254	1.07	0.84
1261	1.29	1.3
1262	1.45	1.36
1263	1.42	0.95
1264	2.28	2.1
1265	1.58	1.88
1271	0.85	1.07
1272	2.61	2.53
1273	1.18	1.11
1274	1.51	1.35
1275	1.05	1.23
1276	1.39	1.4
1281	1.42	1.51
1282	1.33	0.9
1283	1.07	1.23
1291	0.71	0.59
1292	1.54	1.16
1293	1.54	0.68
1294	0.64	0.52
1295	1.14	1.07
1296	1.61	1.25
1301	0.87	0.65
1302	1.36	1.18
1303	0.48	0.48
1311	0.82	1.57
1312	1.29	1.53
1313	1.82	0.97
1314	0.45	0.83
1315	0.85	0.74
1316	0.41	0.4
1321	1.27	0.72
1322	1.11	0.57
1323	1.53	0.9
1324	0.13	0.04
1325	1.24	0.84
1326	1.71	1.02
1331	0.83	0.49
1332	1.34	1.08
1333	0.94	1.05
1334	0.53	0.47
1335	0.77	0.57
1336	0.82	0.49
1341	1.25	1.32
1342	1.11	0.92
1343	0.64	0.7
1344	0.67	0.52
1345	0.54	0.57
1346	0.45	0.39
1351	1.32	0.93
1352	1.37	1.16
1353	0.72	0.73
1354	1.23	1.89
1355	0.84	1.33
1356	1.43	0.9
1361	0.99	0.95
1362	1.07	0.63
1363	1.11	0.95
1364	1.16	1.01
1365	1.02	0.64
1366	2.04	1.72
1371	1.43	1.21
1372	0.57	0.58
1373	1.13	1.42
1374	1.55	0.96
1375	1.29	0.92
1376	1.62	1.44
1381	1.45	1.39
1382	1.8	1.44
1383	1.91	1.46
1384	1.99	1.27
1385	1.75	1.32
1386	2.88	2.04
1391	0.76	0.73
1392	1.1	0.97
1393	1.19	0.82
1394	1.29	0.85
1395	0.71	0.6
1396	1.47	1.35
1401	0.68	0.73
1402	1.35	1.13
1403	0.66	0.66
1404	0.88	0.74
1405	0.61	0.49
1406	1	0.81
1411	1.03	1
1412	1.16	1.12
1413	0.98	0.43
1414	1.06	0.79
1415	1.52	1.58
1416	1.4	0.85
1421	0.97	1.11
1422	1.44	1.33
1423	0.59	0.7
1431	1.45	1.15
1432	1.15	0.75
1433	2.48	1.77
1434	1.76	1.09
1435	1.26	0.82
1436	2.13	1.45
1441	1.03	0.77
1442	1.16	0.76
1443	1.11	0.97
1451	0.89	0.77
1452	1.26	0.64
1453	1.81	1.92
1454	0.59	0.21
1455	0.68	0.41
1456	1.49	1.15
1461	0.9	0.94
1462	1.29	1.27
1463	0.38	0.45
1471	0.57	0.48
1472	1.19	1.35
1473	1.63	1.41
1474	1.24	1.18
1475	0.62	0.39
1476	0.37	0.29
1481	1.03	0.96
1482	1.91	1.07
1483	1.49	1.25
1491	0.75	0.53
1492	1.36	0.69
1493	0.9	0.67
1494	1.06	0.82
1495	0.6	0.47
1496	0.91	0.65
1501	1.25	0.75
1502	2.09	1.44
1503	0.96	0.83
1511	0.87	1.12
1512	2.29	1.71
1513	1.6	2.25
1514	2.66	1.57
1515	2.81	2.98
1516	2.11	2.07
1521	0.68	0.85
1522	0.96	0.96
1523	0.5	0.53
1524	0.71	0.64
1525	0.47	0.5
1526	1.29	1.3
1531	1.11	1.27
1532	1.81	2.5
1533	1.09	1.06
1541	1.18	1
1542	1.3	0.53
1543	0.98	0.76
1544	0.89	0.75
1545	2.28	0.94
1546	1.05	0.87
1551	1.66	1.4
1552	0.65	0.66
1553	0.8	0.81
1554	2.12	1.33
1555	1.26	1.04
1556	1.05	0.79
2011	1.31	1.42
2012	1.22	1.12
2013	1.41	1.2
2014	0.62	0.42
2015	1.74	1.97
2016	1.31	1.47
2021	0.79	1
2022	1.95	1.21
2023	0.73	0.42
2031	0.98	0.77
2032	1.62	1.04
2033	1.52	2.01
2034	1.06	1.21
2035	1.6	0.75
2036	1.45	1.21
2041	0.48	0.57
2042	0.77	0.6
2043	0.86	0.64
2044	0.42	0.46
2045	2.06	2.08
2046	2.16	1.97
2051	1.34	1.67
2052	1.37	1.08
2053	1.92	2.05
2054	1.26	1.87
2055	1.76	2.09
2056	1.34	1.93
2061	0.75	0.81
2062	0.59	0.42
2063	1.49	1.27
2071	1.5	1.15
2072	0.81	0.37
2073	0.34	0.69
2074	0.4	0.32
2075	0.5	0.62
2076	0.64	0.51
2081	0.48	0.72
2082	1.34	0.98
2083	0.77	0.55
2084	0.68	0.57
2085	1.12	1.25
2086	1.1	1.2
2091	1.85	1.63
2092	0.51	0.31
2093	0.72	0.67
2094	1.27	1.2
2095	0.56	0.38
2096	1.77	1.18
2101	1.22	0.82
2102	0.86	0.82
2103	1.06	0.7
2111	1.84	2.6
2112	1.69	1.71
2113	0.12	0.13
2114	1.8	1.51
2121	1.04	1.29
2122	1.42	0.95
2123	1.04	0.83
2124	0.53	0.49
2125	0.85	0.48
2131	0.99	0.71
2132	1.32	0.61
2133	0.57	0.34
2134	0.56	0.56
2141	0.85	0.73
2142	1.48	0.93
2143	0.62	0.55
2144	1.52	1.21
2145	1	1.03
2146	1.69	1.44
2151	1.73	1.18
2152	1.43	0.96
2153	0.68	0.96
2154	1.83	1.61
2155	1.21	1.06
2156	1.28	1.24
2161	1.77	1.15
2162	1.23	1.01
2163	1.28	0.82
2164	1.44	1.29
2165	1.79	1.04
2166	1.4	1.99
2171	1.07	0.68
2172	1.43	1.07
2173	0.57	0.59
2174	1.4	1.48
2175	0.85	0.67
2176	0.87	0.72
2181	1.57	1.25
2182	1.19	0.72
2183	0.57	0.35
2184	0.79	0.79
2185	1.5	1.27
2186	1.07	0.86
2191	2.07	2.11
2192	1.14	1.34
2193	2.04	1.51
2194	2.06	1.65
2195	2.54	2.01
2196	3.62	2.87
2201	1.58	1.16
2202	1.44	0.97
2203	0.3	0.24
2204	0.99	0.7
2205	0.96	0.51
2206	0.9	0.68
2211	2.54	1.54
2212	2.86	1.7
2213	1.42	1.27
2214	1.51	1.4
2215	2.7	2.19
2221	0.59	0.67
2222	0.56	0.33
2223	0.98	1.05
2224	1.43	1.21
2225	1.4	1.18
2226	1.18	0.99
2231	1.05	1.1
2232	1.1	0.65
2233	0.88	0.93
2234	1.09	0.92
2235	0.65	0.54
2236	0.54	0.99
2241	1.57	1.25
2242	1.65	0.86
2243	1.13	1.13
2244	1.29	1.22
2251	1.03	0.72
2252	1.72	0.93
2253	0.87	0.47
2254	0.9	0.74
2255	1.39	1.05
2256	1.54	1.18
2261	1.45	0.85
2262	1.79	1.01
2263	1.05	0.91
2264	0.99	0.67
2271	0.98	0.54
2272	0.96	0.61
2273	0.96	0.49
2274	0.92	0.55
2275	0.94	0.71
2276	1.5	0.7
2281	2.06	1.15
2282	1.71	1.4
2283	1.49	1.31
2291	2.03	1.4
2292	1.94	1.63
2293	1.79	2.25
2294	2.85	1.96
2295	1.67	1.15
2296	1.88	1.69
2301	1.21	0.79
2302	0.62	0.61
2303	0.53	0.49
2304	0.95	0.75
2305	1.13	0.59
2311	0.95	0.9
2312	0.43	0.48
2313	0.62	0.8
2314	0.57	0.69
2315	0.47	0.5
2316	0.88	1.24
2321	2.48	1.65
2322	2.65	1.32
2323	1.15	1.1
2324	1.88	1.54
2331	0.49	0.39
2332	1.05	0.55
2333	0.74	0.8
2334	0.73	0.75
2335	0.3	0.6
2336	0.41	0.63
2341	1.31	1.19
2342	0.98	0.6
2343	0.98	0.58
2351	1.7	1.04
2352	1.48	1.67
2353	1.32	1.02
2354	1.95	1.97
2355	2.05	1.3
2356	1.83	1.77
2361	0.76	0.67
2362	1.84	1.03
2363	1.03	0.82
2364	0.78	0.52
2365	1.4	0.83
2366	1.02	1.05
2371	1.24	1.11
2372	0.83	0.5
2373	1.31	0.93
2374	1.24	0.94
2375	1.38	1.11
2376	0.96	0.97
2381	0.52	0.51
2382	0.74	0.27
2383	0.83	0.34
2384	1.18	1.18
2385	1.15	1.88
2386	0.85	0.83
2391	0.85	0.97
2392	0.67	0.38
2393	1.18	0.9
2394	0.33	0.34
2395	1.36	1.08
2396	1.55	1.07
2401	0.72	0.72
2402	1.7	1.03
2403	1.34	1.32
2404	1.03	0.9
2405	1.4	1.32
2406	0.98	1.2
2411	0.85	0.74
2412	0.89	1.14
2413	1.11	0.74
2414	0.32	0.15
2415	1.23	0.67
2416	0.62	0.84
2421	1.09	1
2422	0.92	1.29
2423	0.65	1.32
2424	0.83	1.36
2425	0.97	1.18
2426	1	1.35
2431	2.4	1.77
2432	1.76	1.39
2433	2.88	2.26
2441	0.98	0.75
2442	2.07	1.67
2443	1.27	1.28
2444	1.69	1.15
2445	1.55	1.1
2446	1.57	1.6
2451	1.09	0.75
2452	1.53	0.95
2453	1.25	1.45
2454	1.26	1.15
2455	1.65	0.81
2456	1.15	0.52
2461	1.47	1
2462	1.63	1.13
2463	1.21	0.79
2464	1.58	1.06
2465	1.32	1.6
2466	1.54	1.53
2471	1.19	1.39
2472	2.19	1.29
2473	1.05	1.08
2474	1.13	1.46
2475	0.9	1.41
2476	1.34	0.99
2481	1.43	1.07
2482	1.87	1.06
2483	1.36	1.2
2484	1.79	1.55
2485	1.54	2.09
2486	1.53	2.06
2491	0.98	0.92
2492	1.22	1.26
2493	1.89	1.86
2494	1.37	1.19
2501	1.15	0.96
2502	0.71	0.48
2503	1.03	1.06
2504	1.28	1.09
2505	1.18	0.81
2506	1.75	1.12
2511	1.82	1.48
2512	0.46	0.59
2513	1.37	2.21
2514	2.18	1.98
2515	0.92	0.98
2516	1.67	0.91
2521	1.12	1.27
2522	1.2	1.4
2523	1.18	1.08
2524	1.39	1.33
2525	1.07	0.85
2526	1.32	1.38
2531	0.89	0.81
2532	1.09	0.93
2533	1.23	1
2534	1.12	0.94
2535	1.11	0.85
2536	1.12	0.98
2541	0.6	0.9
2542	1.1	1.23
2543	1.06	0.94
2544	1.21	1.24
2545	0.95	1.45
2546	0.56	0.5
2551	1.15	0.69
2552	0.92	0.65
2553	1.21	0.67
2554	0.64	0.58
2555	0.61	0.98
2556	0.84	1.25
2561	1.85	1.19
2562	2.11	1.3
2563	1.02	1.03
2564	1.38	1.42
2565	1.24	1.56
2566	2.03	2.22
2571	0.55	0.5
2572	0.83	0.64
2573	0.93	0.68
2574	1.29	0.78
2575	1.43	1.29
2576	0.94	0.8
2581	0.84	0.43
2582	1.5	1.12
2583	1.03	1.84
2591	0.75	0.65
2593	0.5	0.37
2594	0.57	0.43
2595	1.36	0.58
2596	0.59	0.62
3011	2.25	1.68
3012	2.02	1.55
3013	0.95	0.91
3014	1.85	1.65
3015	1.48	1.09
3016	1.73	1.12
3021	2.34	2.84
3022	1.68	1.75
3023	1.43	1.66
3024	1.61	1.41
3025	0.9	0.8
3026	1.25	0.89
3031	0.64	0.37
3032	0.75	0.6
3033	1.37	1.47
3034	1.48	1.34
3035	1.23	0.88
3036	1.07	1.12
3041	1.2	0.85
3042	1.8	1.62
3043	1.59	1.47
3044	2	1.08
3045	1.41	1.67
3046	1.88	1.69
3051	1.79	1.55
3052	1.17	1.34
3053	1.34	1.66
3054	1.6	1.31
3055	0.75	0.73
3056	1.51	0.89
3061	1.8	1.06
3071	1.78	0.95
3072	1.78	1.59
3073	0.73	0.74
3074	1.66	1.53
3075	0.95	0.91
3076	0.96	0.64
3081	0.47	0.37
3082	1.64	1.52
3083	2.58	2.18
3084	2.19	1.62
3085	1.79	1.38
3086	0.67	0.62
3091	0.77	0.64
3092	0.53	0.44
3093	0.47	0.75
3094	0.58	1.02
3095	0.47	0.17
3096	0.3	0.35
3101	1.4	0.66
3102	1.32	1.03
3103	1.05	1.04
3104	0.95	0.93
3105	0.83	0.82
3106	0.81	0.34
3111	1.47	1.64
3112	1.07	1.23
3113	0.68	0.66
3114	0.98	0.77
3115	1.79	1.28
3116	1.49	0.68
3121	0.87	0.92
3122	0.77	0.8
3123	0.87	0.94
3124	0.54	0.63
3125	1.24	1.22
3126	1.06	0.81
3131	0.85	0.8
3132	0.81	0.46
3133	1.13	0.98
3134	0.77	0.56
3135	0.6	0.35
3136	1.39	1.12
3141	1.72	1.23
3151	0.93	0.97
3161	1.18	0.61
3162	0.68	0.54
3171	1.48	1.17
3181	2.55	3.59
3191	2.63	2.15
3201	0.78	0.64
3202	0.82	0.85
3203	1.04	1.43
3204	1.34	1.25
3205	1.34	1.14
3206	0.65	0.69
3211	0.91	0.66
3221	1.98	1.56
3222	1.69	1.22
3223	1.35	1.2
3224	1.51	1.48
3225	1.03	0.73
3226	1.3	0.94
3231	0.6	0.66
3232	1	0.93
3233	0.53	0.47
3234	0.78	0.66
3235	1.12	0.92
3236	0.85	0.75
3241	1.53	1.18
3242	1.15	0.87
3243	-0.07	0.22
3251	1.08	0.73
3252	1.09	1.07
3253	0.57	0.47
3254	1.19	0.79
3255	1.31	0.82
3256	0.87	0.72
3261	1.1	0.92
3271	0.43	0.39
3272	1.34	1.08
3273	1.01	0.62
3274	1.43	0.75
3275	1.01	0.83
3276	1.02	0.48
3281	1.84	1.15
3282	1.78	1.67
3283	1.58	1.43
3284	2.03	1.72
3285	1.91	1.32
3286	0.02	0.04
3291	1.51	0.89
3301	1.31	2.58
3302	0.89	1.26
3303	0.56	0.65
3304	1.17	0.8
3305	1.03	0.74
3306	1.28	0.57
3311	1.42	0.85
4011	1.57	1.08
4012	1.38	1.02
4013	1.67	0.94
4014	1.05	1.01
4015	1.28	1.09
4016	1.42	1.25
4021	1.16	0.9
4031	1.83	1.38
4032	1.15	0.92
4033	1.92	1.31
4034	1.17	0.92
4035	0.54	0.47
4036	1.38	0.89
4041	0.9	0.82
4042	1.6	1.02
4043	1.33	0.99
4044	1.06	1.23
4045	1.22	0.93
4046	1.34	1.15
4051	1.48	1.11
4052	0.99	0.79
4053	1.85	1.59
4054	1.36	1.03
4055	0.83	0.6
4056	1.14	0.83
4061	0.7	0.72
4062	1.37	0.89
4063	2.42	2.72
4064	1.25	1.34
4065	1.27	1.51
4066	0.03	-0.03
4071	0.99	0.88
4072	0.88	1.05
4073	1.05	1.31
4074	1.8	1.53
4075	0.97	0.94
4076	1.41	1.52
4081	0.96	0.85
4082	1.09	0.93
4091	1.1	0.72
4092	0.85	0.93
4101	0.86	0.5
4102	1.18	0.74
4111	0.89	0.58
4121	0.8	0.39
4122	0.66	0.81
4123	0.77	0.8
4124	0.92	0.44
4125	1.37	0.82
4126	1.53	0.67
4131	0.73	0.42
4141	1.21	1.13
4142	1.18	1.3
4143	0.94	0.91
4144	0.97	0.7
4145	1.58	0.66
4146	0.77	0.8
4151	0.72	0.5
4152	0.5	0.56
4153	1.12	0.58
4154	0.43	0.35
4155	0.48	0.34
4156	0.9	0.67
4161	1.3	1.02
4162	1.24	1.25
4163	2.3	1.06
4171	1.66	1.02
5011	1.48	0.86
5012	1.64	1.77
5013	1.78	1.39
5014	0.72	0.64
5015	1.35	0.87
5016	1.52	1.13
5021	0.36	0.36
5022	1.14	0.89
5023	0.53	0.34
5024	0.6	0.57
5025	0.46	0.34
5026	0.7	0.63
5031	1.6	1.05
5032	1.08	0.93
5033	1.83	1.75
5034	2.02	1.44
5035	0.89	0.78
5036	1.02	0.58
5041	0.9	0.43
5042	1.29	0.97
5043	2.41	1.94
5044	1.79	1.59
5045	1.88	1.18
5046	0.78	0.52
5051	2.29	1.52
5061	1.7	1.3
5071	0.95	0.66
5081	1.28	0.9
5091	0.92	0.6
5101	1.25	1.01
5102	0.59	0.42
5103	0.47	0.6
5104	0.72	0.53
5105	0.87	0.88
5106	1.2	1.05
5111	1.42	1.22
5121	1.03	0.75
5122	1.02	0.62
5123	1.27	0.84
5124	0.99	0.96
5125	1.85	1.42
5126	1.17	1.49
5131	1.86	1.29
5141	1.75	1.58
5142	1.13	1.57
5143	1.39	1.4
5144	1.7	1.6
5145	1.73	1.89
5146	1.62	1.87
5151	0.9	0.43
5161	1.58	1.53
5162	0.98	0.9
5163	1.44	1.07
5171	0.59	0.4
6011	0.7	0.69
6012	1.21	1.24
6013	1.08	1.06
6014	1.84	1.24
6021	1.02	1.59
6022	2	2.19
6023	1.13	1.55
6024	0.37	0.65
6025	0.71	1.43
6026	2.56	1.35
6031	1.82	1.65
6032	1.83	1.67
6033	0.81	0.75
6034	2.08	2.51
6035	0.95	0.79
6036	1.73	2.35
6041	0.84	0.83
6042	0.63	0.77
6043	0.55	0.56
6051	0.92	1.02
6052	0.83	0.74
6053	1.41	1.31
6054	1.39	1.19
6055	1.53	1.82
6056	1.11	1.16
6061	0.7	0.64
6062	0.72	0.63
6063	1.01	1.19
6064	0.65	0.79
6065	0.84	1.13
6066	0.42	0.33
6071	1.08	1.35
6072	1.24	1.64
6073	2.05	2.74
6081	1.14	0.8
6082	1.41	1.27
6083	1.1	1
6084	0.9	0.73
6085	0.99	0.74
6086	1.22	0.9
6091	0.66	0.61
6092	0.2	0.32
6093	1.63	2.12
6094	1.13	0.81
6095	0.61	0.41
6096	1.17	0.51
6101	0.93	0.77
6102	1.25	0.75
6103	2.26	2.28
6104	1.12	2.01
6105	1.3	1.1
6106	2.48	1.48
6111	0.5	0.36
6112	0.99	0.89
6113	0.59	0.51
6114	1.12	1.53
6115	0.55	0.58
6116	1.02	0.62
6121	0.42	0.37
6122	0.76	0.87
6123	0.51	0.59
6124	1.13	0.79
6125	0.11	0.33
6126	1.44	1.42
6131	0.74	0.68
6132	0.39	0.67
6133	0.95	0.95
6134	0.83	0.83
6135	0.67	0.51
6136	1.77	1.25
2126-1	1.2	0.78
2126-2	1.91	1.03
2216-1	1.86	1.03
2216-2	3.51	2.28
6086-2	0.55	0.35
