# Supplementary material for: A cluster-randomized crossover trial of organic diet impact on biomarkers of exposure to pesticides and biomarkers of oxidative stress/inflammation in primary school children
Source: PLoS One. 2019 Sep 4;14(9):e0219420. doi: 10.1371/journal.pone.0219420 (PMC6726134; doi:10.1371/journal.pone.0219420)
Supplement: S6 Text — (ZIP) [file pone.0219420.s008.zip › S6 Scripts and input_deidentif/OHdG final concentr.csv]

Batch	sample_code	ohdg
1	2033	443.0915342
1	2572	256.9717228
1	2532	582.6286447
1	2382	303.0438204
1	2362	250.8605716
1	2152	404.1137964
1	2122	810.8145513
1	2252	326.8336275
1	2232	358.1381937
1	2072	208.0645963
1	2042	324.5443256
1	2182	182.2481124
1	2162	446.7614362
1	2352	595.8568189
1	2302	260.5037943
1	2462	271.4785324
1	2422	91.20245218
1	2412	210.9382775
1	2392	565.1100349
1	6036	296.9426737
1	3032	598.5784595
1	3272	328.7674179
1	3201	292.3047993
1	3271	205.5620798
1	3202	294.759268
1	6115	206.7318269
1	3221	333.1074239
1	6026	229.3645289
1	6056	647.5787846
1	6085	289.8928052
1	5015	326.4497277
1	3072	359.5408844
1	3022	573.7291474
1	3241	359.0720423
1	6116	190.7777978
1	3301	1144.189308
1	6086	267.1251577
1	6106	385.2842578
1	6035	555.5860071
1	2552	254.9002531
2	4014	215.7764863
2	3104	279.9542129
2	2113	128.0499153
2	2036	272.1580317
2	2144	737.2844772
2	2164	533.6499132
2	4062	236.9439628
2	2154	531.1087066
2	4163	456.8745295
2	2153	298.1763932
2	2273	302.6611862
2	4033	758.3017463
2	2034	536.2172651
2	4101	167.0646349
2	4153	116.0002237
2	2074	137.138948
2	2513	436.7927569
2	2084	243.4277882
2	4011	380.759223
2	2523	339.5918889
2	2213	171.3340327
2	4043	340.5663982
2	4052	202.68605
2	2573	300.7750984
2	4051	313.3000633
2	4073	371.1013075
2	2383	160.3344531
2	2443	253.6388532
2	2114	359.7401786
2	2094	144.6849906
2	2263	369.3484029
2	4092	544.0803825
2	4041	285.199884
2	3256	452.3424338
2	4142	381.3807434
2	2253	200.6146196
2	4032	522.4145951
2	2054	301.5265098
3	2375	188.3073349
3	3222	633.6540308
3	2493	455.5565399
3	2482	493.8676481
3	2312	600.8563589
3	2353	495.4134526
3	2425	210.5455931
3	2393	836.534811
3	2472	682.4018422
3	2401	432.9251778
3	2143	592.9507204
3	4143	597.9598958
3	2593	399.3810952
3	4141	290.6511282
3	2563	457.3477763
3	6126	802.0992047
3	4063	515.2002695
3	2222	305.2039545
3	3042	458.6992584
3	1456	665.4209762
3	2464	828.6504063
3	6095	572.973583
3	5025	395.501716
3	3242	371.3070675
3	2175	480.3270818
3	2461	643.3858403
3	2255	355.271164
3	2202	632.854991
3	3231	347.5459544
3	2562	861.0370213
3	6055	1047.065977
3	3102	443.7777211
3	1454	335.8118959
3	2295	923.6814838
3	6066	190.7362319
3	2141	581.0923176
3	1416	824.7592119
3	2243	544.2494432
4	2331	526.0235558
4	3232	947.5620723
4	2332	871.4869668
4	2452	1030.125172
4	3112	476.2701646
4	2161	393.4385552
4	6135	388.8096769
4	1173	461.3060237
4	2381	282.4067166
4	1213	458.6888923
4	3226	1119.10396
4	4082	267.9721587
4	3082	568.6974119
4	4152	211.5638434
4	2471	519.2401181
4	3203	356.4655993
4	2465	600.3555928
4	2542	354.9686955
4	1243	238.5078755
4	2281	443.6125151
4	2275	237.1512553
4	2293	437.632228
4	2112	658.6467636
4	2191	503.0228239
4	1546	794.2487363
4	2192	251.7652269
4	3052	871.4869668
4	3026	712.8719119
4	2442	358.7381929
4	6025	1060.462626
4	2521	133.9799983
4	2204	409.0972982
4	4061	2039.198131
4	3281	293.2035736
4	2052	428.4094992
4	2311	1246.237177
4	2551	276.5591555
4	6136	738.24245
4	3092	427.2855213
4	2044	274.146852
5	4035	242.768906
5	2533	1085.074642
5	4156	403.1744319
5	2092	252.2049655
5	2555	353.5442075
5	2546	208.0765847
5	2503	576.7917951
5	3235	805.1016088
5	2363	437.0376189
5	4013	618.3237763
5	2415	334.6613823
5	2151	390.3173894
5	4121	345.5145484
5	2303	263.6875516
5	4122	603.7986584
5	2183	385.1260802
5	2242	390.3173894
5	2262	805.1016088
5	2111	288.9892454
5	2011	422.4772736
5	2201	532.4003554
5	2231	535.1372598
5	2244	315.1986726
5	1376	805.1016088
5	2561	241.4767875
5	2481	559.1403301
5	2241	458.5821826
5	2301	255.443032
5	2486	342.551606
5	2251	521.7380866
5	3252	482.4396219
5	2046	1369.63018
5	4081	513.1862683
5	2172	1009.143099
5	2492	371.2240018
5	3282	713.5478819
5	2576	519.1415667
5	2291	741.5206307
5	2236	623.3301207
5	1526	478.7713056
6	3041	644.0944008
6	2421	663.8691245
6	3046	933.3279773
6	4102	304.4795965
6	4012	832.3169715
6	2264	387.7115057
6	3091	670.9981113
6	1436	1102.205984
6	2501	764.0658722
6	1476	372.6576321
6	2051	518.4784605
6	1396	385.1308145
6	1406	581.9410306
6	2181	758.8954667
6	2126-1	732.1673778
6	2371	409.8004927
6	2041	407.588291
6	2271	297.0872013
6	2416	517.0234199
6	2071	529.3877423
6	2223	642.6214631
6	3122	716.2997954
6	2292	653.0741064
6	2522	565.4479794
6	2502	573.5806898
6	2512	723.6790761
6	4161	510.3329147
6	2014	608.495591
6	6105	720.8938588
6	6096	885.3901348
6	2184	541.2638552
6	3056	546.0491151
6	2212	1330.100811
6	6125	204.8636389
6	3132	624.0599843
6	2372	522.396299
6	2272	467.2484127
6	2082	418.8637388
6	2142	834.8116032
6	3302	1140.06205
7	2411	308.9477188
7	1386	295.407065
7	2451	355.4758131
7	2365	396.7769032
7	2595	261.3046336
7	2031	257.4185598
7	2444	319.8082732
7	2446	1033.807063
7	2511	487.2034843
7	1556	304.290256
7	2571	252.5030749
7	2221	255.1290142
7	3251	270.1274752
7	3012	351.3356625
7	6065	287.3684568
7	2453	412.1986911
7	2403	490.8249135
7	2541	266.1971239
7	2483	302.0706364
7	2211	492.0492344
7	2361	334.0950883
7	2531	486.0132417
7	2404	400.6124518
7	2473	257.6408424
7	2333	348.5446873
7	2413	272.7472229
7	2124	248.7966171
7	2173	312.9011049
7	2081	232.7207972
7	2091	492.0492344
7	2171	218.6817678
7	3054	301.634962
7	2441	347.3743969
7	4042	494.5241532
7	2391	547.5696918
7	4151	261.4225294
7	2261	216.762688
7	2012	498.3035348
7	2402	256.8661367
7	2121	470.1875926
8	2591	459.0907629
8	5146	604.7214479
8	5035	542.0307253
8	6051	549.9853547
8	6101	276.0955696
8	6011	409.5222746
8	5045	952.7775729
8	1096	586.7664081
8	1296	622.5750446
8	6012	578.7705708
8	6112	362.1563918
8	5145	654.4994145
8	5126	583.3109341
8	6091	497.3451528
8	5026	272.0162934
8	5106	323.8064372
8	5036	239.6761001
8	5105	357.1689672
8	1516	751.325274
8	4031	869.0573601
8	4091	769.5393804
8	4162	263.0954305
8	2543	431.9186047
8	2336	277.0731494
8	4072	374.3694517
8	2514	533.3684852
8	1496	292.6120973
8	6081	368.5954305
8	2123	509.9129286
8	6131	369.0330765
8	5016	647.2634389
8	5046	503.1277716
8	6021	688.5231677
8	2193	433.1362157
8	6061	206.9221029
8	6092	257.8879716
8	6022	917.8626636
8	6082	423.5910765
8	5125	612.2371913
8	6102	252.4713715
9	1156	489.4308389
9	1276	448.5668305
9	1026	241.5442538
9	1545	849.2754081
9	1475	307.5945026
9	1236	473.2043181
9	2233	610.7691822
9	2163	714.924967
9	2373	241.8504224
9	2174	138.4313145
9	2203	263.9323982
9	1515	866.998258
9	1125	450.1243753
9	1555	414.7505131
9	1346	471.4721962
9	1045	342.0260665
9	1126	373.4135746
9	1065	290.514423
9	2463	355.5805029
9	2553	430.7259607
9	2313	441.446429
9	2176	275.7418592
9	1205	591.2087828
9	1075	423.7243464
9	1155	357.512655
9	1036	453.2741122
9	1246	578.3252398
9	2194	395.5353884
9	1345	514.420186
9	1356	307.5945026
9	1295	549.4775161
9	1046	680.660976
9	1115	325.3849934
9	1415	661.834075
9	1375	501.588787
9	1146	409.9815123
9	1216	494.4716151
9	1055	420.5377483
9	1085	528.7237112
9	1395	443.9618591
10	2491	255.8134195
10	2351	445.4597009
10	2335	290.191979
10	2254	263.1342221
10	2205	234.7000164
10	3136	763.1012665
10	1056	154.5924677
10	1402	315.2769838
10	1095	517.2088143
10	1025	428.3261474
10	1175	335.7961155
10	1495	195.1868433
10	1145	288.7876186
10	1183	452.4940009
10	2426	159.4111248
10	2316	279.9847596
10	2376	188.5110155
10	2366	359.294348
10	3031	291.1359542
10	2406	507.8450629
10	2545	249.9286663
10	3121	268.252111
10	2206	329.264518
10	2575	442.5974563
10	2086	450.1228671
10	2506	486.6634928
10	3111	670.3982434
10	3286	159.4851119
10	1015	243.3112214
10	1172	412.5414941
10	2216-1	537.1140804
10	2096	261.9808215
10	2035	381.4764261
10	3305	490.178099
10	2224	336.7512014
10	4053	204.1896357
10	1163	347.3015941
10	1325	510.9251236
11	2574	257.0882996
11	2384	252.8951277
11	2294	922.0201975
11	2544	212.8530716
11	2165	272.8195069
11	2195	272.8195069
11	2414	234.2883104
11	2364	354.4386785
11	2474	362.4628543
11	2095	175.4329078
11	2484	442.2229438
11	2394	354.4386785
11	2045	489.1907509
11	2304	233.3409951
11	2534	591.0879078
11	2015	216.2604732
11	2424	159.6191922
11	2225	296.5173262
11	2385	431.0779849
11	2374	193.7665887
11	2454	120.899956
11	2356	548.789037
11	3071	237.507235
11	2305	281.0307522
11	2235	253.6464298
11	2526	500.6161304
11	2146	777.4055052
11	2234	330.5096153
11	2185	298.1158726
11	2155	168.1285262
11	2485	698.6322769
11	2055	253.6464298
11	2396	304.1420692
11	2515	438.4379956
11	2274	199.1841498
11	2215	629.9888114
12	2445	364.3050189
12	1242	263.8109475
12	2525	556.9988802
12	1512	332.0147309
12	1035	245.0000087
12	2056	359.4712863
12	2226	373.9066464
12	1206	325.2176468
12	2476	310.3486159
12	3021	236.7300813
12	2156	538.6605444
12	2405	500.603224
12	1275	187.9463754
12	2505	308.0632603
12	2085	273.5324172
12	2494	248.6035427
12	2594	252.4877708
12	2075	219.4936119
12	2314	319.3657241
12	2536	673.5487387
12	2355	610.3281608
12	2076	205.8084495
12	1336	239.0671429
12	2125	318.0732587
12	3051	218.8824904
12	1335	239.2956931
12	2214	461.3907334
12	2196	270.7288448
12	2296	273.3118241
12	2455	174.0513462
12	2475	462.8599715
12	1405	213.6746436
12	2016	386.9755954
12	2186	236.0824878
12	2145	238.9532692
13	1154	221.9758485
13	1524	357.1060769
13	4044	712.8010379
13	1074	311.9847673
13	1324	64.76758904
13	3016	549.5003156
13	3013	493.8064203
13	6122	504.5328814
13	6123	515.7767678
13	1344	525.1721044
13	1543	241.2194564
13	1553	212.1955819
13	1034	202.8036556
13	1453	344.4746668
13	1523	245.0685272
13	1224	266.9746165
13	1354	344.145806
13	1204	249.5599658
13	1404	350.8459255
13	1244	350.1640615
13	1473	388.3545053
13	1513	388.7755183
13	1403	357.1060769
13	1014	373.4115189
13	1314	256.2242726
13	1334	274.1399941
13	1024	293.1824449
13	1413	266.7751478
13	1084	488.2841795
13	5012	235.2581006
13	1124	238.769279
13	3084	439.5414918
13	3076	381.744076
13	3223	428.4055946
13	5033	324.3348809
13	5044	542.5457825
13	2093	367.6845262
13	3253	243.2134965
13	1044	326.6854971
13	3103	324.3348809
14	1313	683.9367458
14	1323	263.8564404
14	1294	215.0392555
14	4146	169.4014328
14	4125	299.6148755
14	4034	550.0206609
14	2423	281.4613789
14	1383	311.7293602
14	1363	398.511631
14	1353	377.9091079
14	4074	633.6674086
14	2053	606.9395249
14	5024	275.1052982
14	5162	486.6614847
14	4145	355.6650698
14	1373	433.3653907
14	4066	102.9922069
14	2043	306.9133094
14	1393	365.2460369
14	5013	346.1103783
14	1493	249.2455598
14	1333	519.9732888
14	5034	315.0341982
14	1264	434.2182187
14	4064	612.4505045
14	1554	461.6844178
14	2073	173.0669369
14	1364	233.8774989
14	1494	157.2584038
14	1374	239.221577
14	1194	358.424487
14	1514	329.9935655
14	4055	483.3736691
14	2083	206.8781293
14	1094	275.7266838
14	4054	255.6616958
14	1184	242.2291267
14	1384	232.3673588
14	1394	327.23994
14	4075	368.1746535
15	6014	136.9667837
15	3133	350.8650377
15	6114	165.3200033
15	3033	293.3098428
15	1054	517.746813
15	3283	328.4628387
15	3044	174.2789947
15	3036	256.4415109
15	3254	198.4640312
15	3273	156.2705318
15	3303	187.7902199
15	3113	114.601649
15	3053	336.5960982
15	3043	274.7911838
15	1433	308.8827295
15	3015	252.6654252
15	3115	308.2513969
15	3023	458.3240621
15	3074	225.5891669
15	3206	369.2180838
15	3276	330.6395692
15	6124	166.8278215
15	6094	210.535146
15	6013	416.300368
15	3236	155.5405155
15	3094	361.9923636
15	1144	106.8698998
15	3025	242.3925849
15	3114	137.9640061
15	6034	223.980463
15	6103	322.8035083
15	3075	290.5034509
15	4071	223.6616631
15	3085	365.5676021
15	6083	200.204306
15	2032	148.1054769
15	3125	264.8220752
15	3123	227.883365
15	3116	282.9399067
15	3073	159.8813444
16	6133	293.8780359
16	6033	494.5080346
16	3285	484.5024684
16	6113	173.3542258
16	3126	178.4783794
16	6134	216.5881873
16	6093	239.0406806
16	3205	187.7902199
16	6024	257.7270764
16	3275	199.9536868
16	3304	172.9872886
16	6023	250.2131075
16	3106	220.5262761
16	3255	361.9923636
16	3096	166.4901725
16	6084	199.4544679
16	1343	350.8650377
16	1274	259.4626674
16	3135	243.5323043
16	5104	208.5972046
16	6104	241.2641868
16	3284	252.6654252
16	3134	126.2207495
16	1414	188.0091179
16	5161	275.2858667
16	6064	185.8446093
16	3086	170.2880093
16	3234	179.2655864
16	6032	246.6282304
16	5023	208.8717063
16	3204	306.9968903
16	3224	190.6795137
16	3233	226.5663181
16	4123	175.9708159
16	3045	156.2705318
16	6121	127.708153
16	6052	342.7838777
16	3083	326.3161706
16	3034	299.0987805
16	6062	106.996594
17	1043	209.6196763
17	1472	152.3877529
17	1372	164.5249306
17	1552	88.07839256
17	1252	340.3087439
17	1063	292.1609534
17	1083	276.9912825
17	1013	181.308539
17	1322	127.0837238
17	2516	422.0172208
17	3081	159.0112913
17	1182	408.0129433
17	1093	313.7854735
17	1113	265.1954307
17	1355	58.28676297
17	1215	198.3394289
17	1116	76.55559896
17	1162	217.6842909
17	1315	260.9081213
17	1123	126.2411315
17	1185	358.4910293
17	1245	126.0133723
17	1016	193.538206
17	1365	137.2921368
17	1135	117.2356868
17	1435	314.3044929
17	1385	164.5249306
17	1033	88.97862579
17	2276	320.1354803
17	2466	197.3591946
17	1522	209.3984867
17	2596	212.3128834
17	1392	218.4061144
17	1023	164.6579581
17	1362	204.6537207
17	1492	169.1787635
17	1064	215.5486612
17	1214	343.4119321
17	1234	187.9139418
18	1134	232.3204609
18	1232	366.9270954
18	3035	299.9515328
18	3124	135.9445578
18	3014	231.7718141
18	3274	190.9548739
18	1114	161.5265801
18	3105	207.646516
18	3024	515.0679967
18	1004	177.0145527
18	6054	384.3259636
18	3243	106.6885472
18	6132	224.8799273
18	4065	285.6321971
18	6063	211.4070795
18	3093	226.1715823
18	3306	107.1172008
18	6111	55.6837057
18	1262	442.3485725
18	1412	196.196301
18	3055	183.1215963
18	1073	187.038862
18	1103	147.0504872
18	1352	211.1818992
18	1272	242.3854084
18	6053	321.2202552
18	3095	177.0145527
18	1432	219.6204295
18	3225	119.6969663
18	1253	432.9494317
18	1192	483.3989537
18	1186	261.2598139
18	1342	365.4921322
18	1203	182.7891124
18	1193	152.1619171
18	1133	163.3377946
18	1143	113.4631396
18	1312	286.0578756
18	1332	218.4061144
19	2565	405.8786105
19	2386	562.9413302
19	3131	529.366897
19	3011	980.0785617
19	1225	309.2800658
19	1455	198.2829552
19	1525	304.8653014
19	1452	241.8937339
19	1382	396.554404
19	2166	502.7235291
19	2535	922.7602703
19	1106	437.2812191
19	3101	170.6168162
19	1366	681.1230583
19	1105	318.1904036
19	1316	286.8782842
19	1066	507.2181493
19	1176	356.4339712
19	1136	238.9120404
19	1326	286.3937664
19	1202	485.5505387
19	1293	263.1435992
19	1263	707.925764
19	1053	401.6285622
19	1222	294.5900912
19	1086	498.3118384
19	1076	454.0245634
19	1226	170.4226435
19	1235	529.366897
19	1265	386.3504851
19	6031	267.9781487
19	1153	381.6540482
19	1273	133.0353771
19	1022	422.7914418
19	5042	468.917107
19	1531	275.6575631
19	1102	274.089277
19	1082	639.820091
19	1092	333.0030493
19	1212	217.969396
20	4076	546.4884149
20	4015	637.3419707
20	5141	434.5217432
20	5142	751.0598569
20	4036	788.4674716
20	5163	390.2799377
20	5022	505.7105741
20	4154	144.2329953
20	4056	494.6970235
20	5041	449.2751962
20	4046	452.8275336
20	4045	500.5074717
20	5121	528.54064
20	5124	260.4813783
20	5032	541.2294232
20	5043	494.6970235
20	5144	516.4664085
20	4126	345.365014
20	5031	738.8810704
20	4016	328.2331459
20	5122	178.6948242
20	4155	136.0245561
20	4124	330.7605003
20	1062	318.1904036
20	5021	152.278715
20	5103	325.1259913
20	5102	369.0108649
20	4144	293.3199908
20	5011	302.7026079
20	1152	325.4341479
20	1072	370.1978867
20	5101	501.2438731
20	5123	316.4276801
20	1042	314.6835904
20	1551	182.757681
20	1012	108.7609746
20	5143	1160.460591
20	1032	325.1259913
20	1521	294.3352421
20	1112	140.5308812
21	1271	331.3248244
21	1291	366.589015
21	1261	351.1184496
21	1251	268.7594824
21	1391	325.9070644
21	1041	397.1695433
21	1061	657.9948993
21	1071	328.3848082
21	1121	276.4261514
21	1191	386.991928
21	1171	212.5968302
21	1141	407.2636558
21	1011	374.044222
21	1031	617.421136
21	1021	372.4205947
21	1281	1217.19459
21	1181	293.1910977
21	1161	299.9430099
21	1411	327.1411227
21	1331	456.7795289
21	1481	330.9015189
21	1381	357.936047
21	1351	426.2568436
21	1321	492.152774
21	1361	507.930386
21	1231	487.4263573
21	1241	358.9322358
21	1471	290.2533978
21	1511	413.8443995
21	1451	216.7719944
21	1541	599.7133051
21	1211	429.8415737
21	1491	210.4034258
21	1132	257.158409
21	1431	140.3661615
21	1052	565.9729353
21	1371	737.8851711
21	1401	201.3097805
21	1142	304.1495979
21	1311	517.2703557
22	1544	226.3302375
22	2334	248.4257284
22	1233	260.3988848
22	2395	256.4350516
22	2524	128.4431189
22	2013	227.7867181
22	1434	196.0697341
22	1292	343.0130203
22	1164	314.1009346
22	1542	205.1135796
22	2556	188.329296
22	1104	168.8369014
22	2504	302.105452
22	2554	191.263329
22	2456	98.05569483
22	1254	366.2297582
22	1474	301.4426501
22	2566	292.0147129
22	2315	331.0801775
22	2256	298.8357588
22	1091	298.8357588
22	1174	144.9981487
22	1341	306.8739729
22	1101	897.9598745
22	1111	303.4446476
22	1081	251.2319401
22	1201	243.1444325
22	1122	165.5492736
22	1131	305.4880757
22	5014	236.8132869
22	1151	185.3776593
22	1221	170.1068172
22	1051	286.2238775
22	3261	457.9347794
22	3311	177.661347
22	3191	178.0029919
22	2564	149.2178379
22	3211	241.5783035
22	2354	558.562491
23	1301	200.8463027
23	1302	482.4501138
23	1421	299.9412715
23	1423	190.3727628
23	1441	163.8738806
23	1482	440.697145
23	1501	305.2803547
23	1503	177.1766973
23	1532	111.1287629
23	2023	28.11685321
23	2021	26.09465402
23	2101	235.3445899
23	2061	246.980368
23	5171	156.4384313
23	2131	332.7981408
23	2282	498.8989264
23	2321	299.2875352
23	2341	327.9890038
23	2431	305.961711
23	3061	894.4174455
23	3151	482.4501138
23	3161	175.4453004
23	3171	274.8212814
23	5081	497.0137199
23	5051	348.1509876
23	5061	472.097542
23	5091	206.698407
23	5111	407.0657337
23	5071	228.8205267
23	3181	140.7298635
23	4021	296.7020221
23	5151	243.5351142
23	5131	197.4977889
23	6041	197.4977889
23	6071	366.0479042
23	4171	389.3316513
23	4111	61.64424229
23	4131	153.9502829
23	3291	100.6853592
23	3141	573.2680437
