# Supplementary material for: A cluster-randomized crossover trial of organic diet impact on biomarkers of exposure to pesticides and biomarkers of oxidative stress/inflammation in primary school children
Source: PLoS One. 2019 Sep 4;14(9):e0219420. doi: 10.1371/journal.pone.0219420 (PMC6726134; doi:10.1371/journal.pone.0219420)
Supplement: S6 Text — (ZIP) [file pone.0219420.s008.zip › S6 Scripts and input_deidentif/org_start_dates.xlsx]

## Sheet: ORGANIKO
sample_code	sampling_date
1011	2017-01-21
1012	2017-02-05
1013	2017-03-05
1014	2017-03-14
1015	2017-03-28
1016	2017-04-11
1021	2017-01-21
1022	2017-02-05
1023	2017-03-05
1024	2017-03-14
1025	2017-03-28
1026	2017-04-11
1031	2017-01-21
1032	2017-02-05
1033	2017-03-05
1034	2017-03-14
1035	2017-03-29
1036	2017-04-11
1041	2017-01-21
1042	2017-02-05
1043	2017-03-05
1044	2017-03-14
1045	2017-03-28
1046	2017-04-11
1051	2017-01-21
1052	2017-02-05
1053	2017-03-05
1054	2017-03-14
1055	2017-03-28
1056	2017-04-11
1061	2017-01-23
1062	2017-02-05
1063	2017-03-05
1064	2017-03-14
1065	2017-03-28
1066	2017-04-11
1071	2017-01-21
1072	2017-02-05
1073	2017-03-05
1074	2017-03-14
1075	2017-03-29
1076	2017-04-11
1081	2017-01-21
1082	2017-02-05
1083	2017-03-05
1084	2017-03-14
1085	2017-03-28
1086	2017-04-11
1091	2017-01-21
1092	2017-02-05
1093	2017-03-05
1094	2017-03-14
1095	2017-03-28
1096	2017-04-11
1101	2017-01-21
1102	2017-02-05
1103	2017-03-05
1104	2017-03-15
1105	2017-03-28
1106	2017-04-11
1111	2017-01-21
1112	2017-02-06
1113	2017-03-05
1114	2017-03-14
1115	2017-03-28
1116	2017-04-11
1121	2017-01-21
1122	2017-02-05
1123	2017-03-05
1124	2017-03-14
1125	2017-03-28
1126	2017-04-11
1131	2017-01-21
1132	2017-02-05
1133	2017-03-05
1134	2017-03-14
1135	2017-03-28
1136	2017-04-11
1141	2017-01-21
1142	2017-02-06
1143	2017-03-05
1144	2017-03-14
1145	2017-03-28
1146	2017-04-11
1151	2017-01-23
1152	2017-02-06
1153	2017-03-05
1154	2017-03-15
1155	2017-03-28
1156	2017-04-11
1161	2017-01-21
1162	2017-02-05
1163	2017-03-05
1164	2017-03-14
1171	2017-01-21
1172	2017-02-05
1173	2017-03-05
1174	2017-03-14
1175	2017-03-28
1176	2017-04-11
1181	2017-01-21
1182	2017-02-05
1183	2017-03-05
1184	2017-03-14
1185	2017-03-28
1186	2017-04-11
1191	2017-01-21
1192	2017-02-05
1193	2017-03-05
1194	2017-03-15
1201	2017-01-21
1202	2017-02-05
1203	2017-03-05
1204	2017-03-14
1205	2017-03-28
1206	2017-04-09
1211	2017-01-21
1212	2017-02-06
1213	2017-03-05
1214	2017-03-15
1215	2017-03-28
1216	2017-04-11
1221	2017-01-21
1222	2017-02-05
1223	2017-03-05
1224	2017-03-14
1225	2017-03-28
1226	2017-04-11
1231	2017-01-21
1232	2017-02-05
1233	2017-03-05
1234	2017-03-14
1235	2017-03-28
1236	2017-04-11
1241	2017-01-21
1242	2017-02-05
1243	2017-03-05
1244	2017-03-15
1245	2017-03-29
1246	2017-04-11
1251	2017-01-21
1252	2017-02-05
1253	2017-03-05
1254	2017-03-14
1261	2017-01-21
1262	2017-02-05
1263	2017-03-05
1264	2017-03-14
1265	2017-03-28
1271	2017-01-21
1272	2017-02-05
1273	2017-03-05
1274	2017-03-14
1275	2017-03-29
1276	2017-04-11
1281	2017-01-21
1282	2017-02-06
1283	2017-03-05
1291	2017-01-21
1292	2017-02-05
1293	2017-03-05
1294	2017-03-14
1295	2017-03-28
1296	2017-04-11
1301	2017-01-21
1302	2017-02-05
1303	2017-03-05
1311	2017-01-21
1312	2017-02-05
1313	2017-03-05
1314	2017-03-15
1315	2017-03-29
1316	2017-04-08
1321	2017-01-21
1322	2017-02-05
1323	2017-03-05
1324	2017-03-14
1325	2017-03-30
1326	2017-04-11
1331	2017-01-21
1332	2017-02-05
1333	2017-03-05
1334	2017-03-14
1335	2017-03-31
1336	2017-04-11
1341	2017-01-21
1342	2017-02-05
1343	2017-03-05
1344	2017-03-14
1345	2017-04-01
1346	2017-04-11
1351	2017-01-21
1352	2017-02-05
1353	2017-03-05
1354	2017-03-15
1355	2017-03-29
1356	2017-04-11
1361	2017-01-21
1362	2017-02-06
1363	2017-03-05
1364	2017-03-14
1365	2017-03-28
1366	2017-04-11
1371	2017-01-21
1372	2017-02-05
1373	2017-03-05
1374	2017-03-14
1375	2017-03-29
1376	2017-04-11
1381	2017-01-21
1382	2017-02-05
1383	2017-03-05
1384	2017-03-14
1385	2017-03-30
1386	2017-04-11
1391	2017-01-23
1392	2017-02-08
1393	2017-03-05
1394	2017-03-15
1395	2017-03-31
1396	2017-04-11
1401	2017-01-21
1402	2017-02-05
1403	2017-03-05
1404	2017-03-15
1405	2017-04-01
1406	2017-04-11
1411	2017-01-21
1412	2017-02-05
1413	2017-03-05
1414	2017-03-14
1415	2017-04-02
1416	2017-04-11
1421	2017-01-21
1422	2017-02-08
1423	2017-03-01
1431	2017-01-21
1432	2017-02-05
1433	2017-03-05
1434	2017-03-14
1435	2017-04-03
1436	2017-04-11
1441	2017-01-21
1442	2017-02-05
1443	2017-03-05
1451	2017-01-21
1452	2017-02-05
1453	2017-03-05
1454	2017-03-14
1455	2017-04-04
1456	2017-04-11
1461	2017-01-21
1462	2017-02-05
1463	2017-03-05
1471	2017-01-21
1472	2017-02-05
1473	2017-03-05
1474	2017-03-14
1475	2017-04-05
1476	2017-04-11
1481	2017-01-21
1482	2017-02-06
1483	2017-03-05
1491	2017-01-21
1492	2017-02-05
1493	2017-03-05
1494	2017-03-14
1495	2017-04-06
1496	2017-04-11
1501	2017-01-23
1502	2017-02-05
1503	2017-03-05
1511	2017-01-21
1512	2017-02-06
1513	2017-03-05
1514	2017-03-14
1515	2017-04-07
1516	2017-04-11
1521	2017-01-23
1522	2017-02-06
1523	2017-03-05
1524	2017-03-14
1525	2017-04-08
1526	2017-04-11
1531	2017-01-21
1532	2017-02-05
1533	2017-03-05
1541	2017-01-23
1542	2017-02-05
1543	2017-03-05
1544	2017-03-15
1545	2017-04-09
1546	2017-04-11
1551	2017-01-24
1552	2017-02-05
1553	2017-03-05
1554	2017-03-18
1555	2017-04-10
1556	2017-04-11
2011	2017-01-22
2012	2017-02-08
2013	2017-03-06
2014	2017-03-15
2015	2017-04-01
2016	2017-04-12
2021	2017-01-22
2022	2017-02-08
2023	2017-03-06
2031	2017-03-12
2032	2017-03-22
2033	2017-04-01
2034	2017-04-12
2035	2017-04-29
2036	2017-05-09
2041	2017-01-22
2042	2017-02-08
2043	2017-03-06
2044	2017-03-18
2045	2017-03-29
2046	2017-04-12
2051	2017-01-22
2052	2017-02-08
2053	2017-03-06
2054	2017-03-15
2055	2017-04-01
2056	2017-04-12
2061	2017-01-22
2062	2017-02-08
2063	2017-03-06
2071	2017-01-22
2072	2017-02-08
2073	2017-03-06
2074	2017-03-15
2075	2017-03-29
2076	2017-04-12
2081	2017-01-24
2082	2017-02-08
2083	2017-03-06
2084	2017-03-18
2085	2017-03-29
2086	2017-04-12
2091	2017-01-24
2092	2017-02-08
2093	2017-03-06
2094	2017-03-18
2095	2017-03-29
2096	2017-04-12
2101	2017-01-22
2102	2017-02-08
2103	2017-03-06
2111	2017-01-22
2112	2017-02-08
2113	2017-03-06
2114	2017-03-15
2121	2017-01-22
2122	2017-02-11
2123	2017-03-06
2124	2017-03-15
2125	2017-03-29
2131	2017-01-22
2132	2017-02-08
2133	2017-03-06
2134	2017-03-15
2141	2017-01-22
2142	2017-02-08
2143	2017-03-06
2144	2017-03-15
2145	2017-03-29
2146	2017-04-12
2151	2017-01-22
2152	2017-02-08
2153	2017-03-06
2154	2017-03-15
2155	2017-03-29
2156	2017-04-12
2161	2017-01-22
2162	2017-02-08
2163	2017-03-06
2164	2017-03-15
2165	2017-03-29
2166	2017-04-12
2171	2017-01-22
2172	2017-02-08
2173	2017-03-06
2174	2017-03-15
2175	2017-03-29
2176	2017-04-12
2181	2017-01-22
2182	2017-02-08
2183	2017-03-06
2184	2017-03-15
2185	2017-03-29
2186	2017-04-12
2191	2017-01-22
2192	2017-02-08
2193	2017-03-06
2194	2017-03-15
2195	2017-04-02
2196	2017-04-12
2201	2017-01-22
2202	2017-02-08
2203	2017-03-06
2204	2017-03-15
2205	2017-03-29
2206	2017-04-12
2211	2017-01-22
2212	2017-02-08
2213	2017-03-06
2214	2017-03-15
2215	2017-04-01
2221	2017-01-22
2222	2017-02-08
2223	2017-03-06
2224	2017-03-18
2225	2017-03-29
2226	2017-04-12
2231	2017-01-22
2232	2017-02-08
2233	2017-03-06
2234	2017-03-15
2235	2017-03-29
2236	2017-04-12
2241	2017-01-24
2242	2017-02-08
2243	2017-03-06
2244	2017-03-15
2251	2017-01-24
2252	2017-02-08
2253	2017-03-06
2254	2017-03-15
2255	2017-03-29
2256	2017-04-12
2261	2017-01-24
2262	2017-02-08
2263	2017-03-06
2264	2017-03-15
2271	2017-01-22
2272	2017-02-08
2273	2017-03-06
2274	2017-03-15
2275	2017-03-29
2276	2017-04-12
2281	2017-01-22
2282	2017-02-08
2283	2017-03-06
2291	2017-01-23
2292	2017-02-08
2293	2017-03-06
2294	2017-03-18
2295	2017-03-29
2296	2017-04-12
2301	2017-01-29
2302	2017-02-12
2303	2017-03-06
2304	2017-03-18
2305	2017-03-22
2311	2017-01-22
2312	2017-02-08
2313	2017-03-06
2314	2017-03-15
2315	2017-03-29
2316	2017-04-12
2321	2017-01-22
2322	2017-02-08
2323	2017-03-06
2324	2017-03-15
2331	2017-01-22
2332	2017-02-08
2333	2017-03-06
2334	2017-03-15
2335	2017-03-29
2336	2017-04-12
2341	2017-01-22
2342	2017-02-08
2343	2017-03-06
2351	2017-01-22
2352	2017-02-11
2353	2017-03-06
2354	2017-03-15
2355	2017-03-29
2356	2017-04-12
2361	2017-01-22
2362	2017-02-08
2363	2017-03-06
2364	2017-03-15
2365	2017-03-29
2366	2017-04-12
2371	2017-01-22
2372	2017-02-08
2373	2017-03-06
2374	2017-03-15
2375	2017-03-29
2376	2017-04-12
2381	2017-01-22
2382	2017-02-08
2383	2017-03-06
2384	2017-03-15
2385	2017-04-01
2386	2017-04-12
2391	2017-01-22
2392	2017-02-08
2393	2017-03-06
2394	2017-03-15
2395	2017-03-29
2396	2017-04-10
2401	2017-01-22
2402	2017-02-08
2403	2017-03-06
2404	2017-03-15
2405	2017-03-29
2406	2017-04-12
2411	2017-01-22
2412	2017-02-08
2413	2017-03-06
2414	2017-03-15
2415	2017-03-29
2416	2017-04-12
2421	2017-01-22
2422	2017-02-08
2423	2017-03-06
2424	2017-03-15
2425	2017-03-29
2426	2017-04-12
2431	2017-01-22
2432	2017-02-08
2433	2017-03-06
2441	2017-01-22
2442	2017-02-08
2443	2017-03-06
2444	2017-03-15
2445	2017-03-29
2446	2017-04-12
2451	2017-01-22
2452	2017-02-11
2453	2017-03-06
2454	2017-03-15
2455	2017-03-29
2456	2017-04-12
2461	2017-01-24
2462	2017-02-08
2463	2017-03-06
2464	2017-03-18
2465	2017-03-29
2466	2017-04-12
2471	2017-01-22
2472	2017-02-08
2473	2017-03-06
2474	2017-03-15
2475	2017-03-29
2476	2017-04-12
2481	2017-01-22
2482	2017-02-11
2483	2017-03-06
2484	2017-03-15
2485	2017-03-29
2486	2017-04-12
2491	2017-01-22
2492	2017-02-08
2493	2017-03-06
2494	2017-03-19
2501	2017-01-22
2502	2017-02-08
2503	2017-03-06
2504	2017-03-15
2505	2017-03-29
2506	2017-04-12
2511	2017-01-22
2512	2017-02-08
2513	2017-03-06
2514	2017-03-15
2515	2017-03-29
2516	2017-04-12
2521	2017-01-22
2522	2017-02-08
2523	2017-03-06
2524	2017-03-15
2525	2017-03-29
2526	2017-04-12
2531	2017-01-22
2532	2017-02-11
2533	2017-03-06
2534	2017-03-15
2535	2017-03-29
2536	2017-04-12
2541	2017-01-22
2542	2017-02-08
2543	2017-03-06
2544	2017-03-15
2545	2017-03-29
2546	2017-04-12
2551	2017-01-22
2552	2017-02-08
2553	2017-03-06
2554	2017-03-18
2555	2017-03-29
2556	2017-04-12
2561	2017-01-22
2562	2017-02-08
2563	2017-03-06
2564	2017-03-15
2565	2017-04-01
2566	2017-04-12
2571	2017-01-22
2572	2017-02-08
2573	2017-03-06
2574	2017-03-15
2575	2017-03-29
2576	2017-04-12
2581	2017-01-25
2582	2017-02-08
2583	2017-03-06
2591	2017-03-14
2593	2017-04-03
2594	2017-04-12
2595	2017-05-01
2596	2017-05-10
3011	2017-02-08
3012	2017-02-21
3013	2017-03-06
3014	2017-03-20
3015	2017-04-01
3016	2017-04-11
3021	2017-02-08
3022	2017-02-20
3023	2017-03-07
3024	2017-03-20
3025	2017-04-01
3026	2017-04-11
3031	2017-02-08
3032	2017-02-20
3033	2017-03-06
3034	2017-03-20
3035	2017-04-01
3036	2017-04-11
3041	2017-02-08
3042	2017-02-20
3043	2017-03-06
3044	2017-03-20
3045	2017-04-02
3046	2017-04-11
3051	2017-02-08
3052	2017-02-20
3053	2017-03-06
3054	2017-03-20
3055	2017-04-01
3056	2017-04-11
3061	2017-02-08
3071	2017-02-08
3072	2017-02-20
3073	2017-03-07
3074	2017-03-20
3075	2017-04-01
3076	2017-04-11
3081	2017-02-08
3082	2017-02-20
3083	2017-03-06
3084	2017-03-20
3085	2017-04-01
3086	2017-04-11
3091	2017-02-08
3092	2017-02-20
3093	2017-03-06
3094	2017-03-20
3095	2017-04-01
3096	2017-04-11
3101	2017-02-08
3102	2017-02-20
3103	2017-03-06
3104	2017-03-20
3105	2017-04-01
3106	2017-04-11
3111	2017-02-08
3112	2017-02-20
3113	2017-03-06
3114	2017-03-20
3115	2017-04-01
3116	2017-04-11
3121	2017-02-08
3122	2017-02-20
3123	2017-03-07
3124	2017-03-20
3125	2017-04-01
3126	2017-04-12
3131	2017-02-08
3132	2017-02-20
3133	2017-03-07
3134	2017-03-20
3135	2017-04-01
3136	2017-04-11
3141	2017-02-08
3151	2017-02-08
3161	2017-02-08
3162	2017-02-20
3171	2017-02-08
3181	2017-02-08
3191	2017-02-08
3201	2017-02-08
3202	2017-02-20
3203	2017-03-06
3204	2017-03-20
3205	2017-04-02
3206	2017-04-11
3211	2017-02-08
3221	2017-02-08
3222	2017-02-20
3223	2017-03-06
3224	2017-03-20
3225	2017-04-03
3226	2017-04-11
3231	2017-02-08
3232	2017-02-21
3233	2017-03-06
3234	2017-03-20
3235	2017-04-01
3236	2017-04-11
3241	2017-02-08
3242	2017-02-20
3243	2017-03-02
3251	2017-02-08
3252	2017-02-21
3253	2017-03-06
3254	2017-03-20
3255	2017-04-01
3256	2017-04-11
3261	2017-02-08
3271	2017-02-08
3272	2017-02-20
3273	2017-03-06
3274	2017-03-20
3275	2017-04-02
3276	2017-04-11
3281	2017-02-08
3282	2017-02-20
3283	2017-03-07
3284	2017-03-20
3285	2017-04-03
3286	2017-04-11
3291	2017-02-08
3301	2017-02-08
3302	2017-02-21
3303	2017-03-06
3304	2017-03-20
3305	2017-04-03
3306	2017-04-11
3311	2017-02-08
4011	2017-02-09
4012	2017-02-21
4013	2017-03-08
4014	2017-03-21
4015	2017-04-02
4016	2017-04-12
4021	2017-02-09
4031	2017-02-09
4032	2017-02-22
4033	2017-03-07
4034	2017-03-21
4035	2017-04-02
4036	2017-04-12
4041	2017-02-09
4042	2017-02-21
4043	2017-03-08
4044	2017-03-21
4045	2017-04-03
4046	2017-04-12
4051	2017-02-09
4052	2017-02-21
4053	2017-03-07
4054	2017-03-21
4055	2017-04-02
4056	2017-04-12
4061	2017-02-09
4062	2017-02-22
4063	2017-03-07
4064	2017-03-21
4065	2017-04-03
4066	2017-04-12
4071	2017-02-09
4072	2017-02-21
4073	2017-03-08
4074	2017-03-21
4075	2017-04-02
4076	2017-04-12
4081	2017-02-09
4082	2017-02-22
4091	2017-02-09
4092	2017-02-21
4101	2017-02-09
4102	2017-02-22
4111	2017-02-09
4121	2017-02-09
4122	2017-02-22
4123	2017-03-08
4124	2017-03-21
4125	2017-04-03
4126	2017-04-12
4131	2017-02-09
4141	2017-02-09
4142	2017-02-21
4143	2017-03-07
4144	2017-03-21
4145	2017-04-02
4146	2017-04-12
4151	2017-02-09
4152	2017-02-21
4153	2017-03-08
4154	2017-03-21
4155	2017-04-02
4156	2017-04-12
4161	2017-02-09
4162	2017-02-21
4163	2017-03-01
4171	2017-01-31
5011	2017-02-09
5012	2017-02-21
5013	2017-03-07
5014	2017-03-21
5015	2017-04-02
5016	2017-04-12
5021	2017-02-09
5022	2017-02-21
5023	2017-03-11
5024	2017-03-21
5025	2017-04-03
5026	2017-04-13
5031	2017-02-09
5032	2017-02-21
5033	2017-03-07
5034	2017-03-21
5035	2017-04-02
5036	2017-04-14
5041	2017-02-09
5042	2017-02-21
5043	2017-03-07
5044	2017-03-21
5045	2017-04-02
5046	2017-04-15
5051	2017-02-09
5061	2017-02-09
5071	2017-02-09
5081	2017-02-09
5091	2017-02-09
5101	2017-02-09
5102	2017-02-21
5103	2017-03-08
5104	2017-03-21
5105	2017-04-02
5106	2017-04-16
5111	2017-02-09
5121	2017-02-09
5122	2017-02-21
5123	2017-03-07
5124	2017-03-21
5125	2017-04-03
5126	2017-04-17
5131	2017-02-09
5141	2017-02-09
5142	2017-02-25
5143	2017-03-07
5144	2017-03-21
5145	2017-04-02
5146	2017-04-11
5151	2017-02-09
5161	2017-02-09
5162	2017-02-21
5163	2017-03-07
5171	2017-02-09
6011	2017-02-22
6012	2017-02-27
6013	2017-03-06
6014	2017-03-15
6021	2017-02-22
6022	2017-02-27
6023	2017-03-06
6024	2017-03-15
6025	2017-03-29
6026	2017-04-12
6031	2017-02-22
6032	2017-02-27
6033	2017-03-06
6034	2017-03-15
6035	2017-03-29
6036	2017-04-11
6041	2017-02-22
6042	2017-02-27
6043	2017-03-06
6051	2017-02-22
6052	2017-02-27
6053	2017-03-06
6054	2017-03-19
6055	2017-04-05
6056	2017-04-12
6061	2017-02-22
6062	2017-02-27
6063	2017-03-06
6064	2017-03-15
6065	2017-03-29
6066	2017-04-11
6071	2017-02-22
6072	2017-02-27
6073	2017-03-06
6081	2017-02-22
6082	2017-02-27
6083	2017-03-06
6084	2017-03-15
6085	2017-03-29
6086	2017-04-11
6091	2017-02-22
6092	2017-02-27
6093	2017-03-06
6094	2017-03-15
6095	2017-03-29
6096	2017-04-12
6101	2017-02-22
6102	2017-03-01
6103	2017-03-06
6104	2017-03-18
6105	2017-04-02
6106	2017-04-12
6111	2017-02-22
6112	2017-02-27
6113	2017-03-06
6114	2017-03-15
6115	2017-03-29
6116	2017-04-12
6121	2017-02-22
6122	2017-02-27
6123	2017-03-06
6124	2017-03-15
6125	2017-04-01
6126	2017-04-12
6131	2017-02-27
6132	2017-03-01
6133	2017-03-06
6134	2017-03-18
6135	2017-04-01
6136	2017-04-12
2126-1	2017-04-12
2216-1	2017-04-12
