# Supplementary material for: A cluster-randomized crossover trial of organic diet impact on biomarkers of exposure to pesticides and biomarkers of oxidative stress/inflammation in primary school children
Source: PLoS One. 2019 Sep 4;14(9):e0219420. doi: 10.1371/journal.pone.0219420 (PMC6726134; doi:10.1371/journal.pone.0219420)
Supplement: S6 Text — (ZIP) [file pone.0219420.s008.zip › S6 Scripts and input_deidentif/ORGANIKO_manuscript_final_1901_part2_rev.Rmd]

---
title: "A cluster-randomized cross over trial of organic diet for primary school children - Part 2"
output:
  html_document: 
    toc: true
    toc_float: true
authors: Cyprus International Institute for Environmental and Public Health, Cyprus
  University of Technology, Limassol, Cyprus.
---

# Regression analysis (mixed effects models)

The script was prepared by Corina Konstantinou and Xanthi Andrianou in May 2018, 
for the statistical analysis of the cluster-randomized crossover trial of 
organic diet for primary school children, conducted within the EU LIFE+ 
programme funded project Organiko in Cyprus.

This script includes the regression analysis (Part 2).
The output of the Part 1 script needs to be created (produced_data/meas1).

__Update: January 2019 __
Following the manuscript review for PlosOne, the script was revised to include
reviewer's suggestions.
Additionally, between the time of the first analysis (May, 2018)
and the time of the revisions (January, 2019) the package lme4 used
in the modeling was updated from version v. 1.1-17 to v. 1.1-19
(https://cran.r-project.org/web/packages/lme4/news.html).
Running the models with the most updated version of the lme4
package produced a warning ("singular fit") when the variability of
the random effects was close to zero (i.e. in the models for PBA, and
8-OhdG). Therefore, an additional model was run adding the random
effect of schools in the fixed part of the model equation. The
estimates for the fixed effects for the predictors of interest were
compared for the model with the random part including schools and
participants ("manuscript model"), and the model where the random
part included only the partcipants and the schools were included in
the fixed part ("check model"). Notes have been included in the relevant
parts where a "check model" was included.


```{r libraries, include=FALSE}

## Prepare workspace & install libraries

rm(list = ls(all = TRUE))

ipak <- function(pkg) {
  new.pkg <- pkg[!(pkg %in% installed.packages()[, "Package"])]
  if (length(new.pkg)) {
    install.packages(new.pkg, dependencies = TRUE)
  }
  sapply(pkg, require, character.only = TRUE)
}

# usage
packages <- c(
  "readxl", "plyr", "dtplyr", "data.table", "tidyr", "knitr",
  "tibble", "Hmisc", "tableone", "compare", "stargazer",
  "readr", "ggplot2", "sjPlot", "tidyverse", "lubridate",
  "eeptools", "Rcpp", "nlme", "lme4", "lmerTest",
  "texreg", "reshape", "scales", "FSA", "NADA",
  "childsds", "sjPlot"
)

ipak(packages)
```


```{r linear mixed effect models - prepare database, echo=FALSE, include=FALSE}
# read the output of part1
dir_path <- getwd()
meas1 <- readRDS(paste0(dir_path, "/produced_data/meas1.rds", sep = ""))

# create dataset with variables needed for the regression analysis
lmmdata <- subset(meas1, select = c(
  "Code", "phase", "school.x",
  "sample_no_orig", "Group",
  "logadj_pb1000", "cnlod",
  "logadj_md1000", "logadj_ohdg", "logadj_isopgf2a1000",
  "BMI_start", "BMI_endorg", "BMI_endcon",
  "BMI_start_sds", "BMI_endorg_sds", "BMI_endcon_sds",
  "age_baseline", "age_endcon", "age_endorg",
  "Sex"
))

# scale continuous variables
lmmdata$logadj_pb1000_S <- scale(lmmdata$logadj_pb1000, scale = FALSE)
lmmdata$logadj_md1000_S <- scale(lmmdata$logadj_md1000, scale = FALSE)
lmmdata$logadj_ohdg_S <- scale(lmmdata$logadj_ohdg, scale = FALSE)
lmmdata$logadj_isopgf2a1000_S <- scale(lmmdata$logadj_isopgf2a1000, scale = FALSE)

lmmdata$age_baseline_S <- scale(lmmdata$age_baseline, scale = FALSE)


# For BMI models, we need the first sample of the conventional treatment (baseline sample,
# sample no=1) and the last sample of the organic treatment to "match the BMI"
# last sample of organic treatment for Group 1 -> sample no=4
# last sample of organic treatment for Group 2 -> sample no=6

# create a variable that denotes the "before(=1)" sample (which is sample no.1)
# and the "after(=2)" sample (no.4 for Group 1 and no.6 for Group 2)
# all other samples set to '9'
# This variable is used for the subsetting of the BMI dataset
lmmdata$before_after <- ifelse((lmmdata$sample_no_orig == 1),
  1,
  ifelse((lmmdata$sample_no_orig == 4 &
    lmmdata$Group == "1"),
  2,
  ifelse((lmmdata$sample_no_orig == 6 &
    lmmdata$Group == "2"),
  2,
  9
  )
  )
)

# creating a variable with the BMI SDS before and after to be used in the models
lmmdata$BMI_before_after_sds <- ifelse((lmmdata$sample_no_orig == 1),
  lmmdata$BMI_start_sds,
  ifelse((lmmdata$sample_no_orig == 4 & lmmdata$Group == "1"),
    lmmdata$BMI_endorg_sds,
    ifelse((lmmdata$sample_no_orig == 6 &
      lmmdata$Group == "2"),
    lmmdata$BMI_endorg_sds,
    0
    )
  )
)

# reform dataset - Change variable types into factors/numeric
lmmdata <- droplevels(lmmdata)
lmmdata$ID <- as.factor(paste("P", lmmdata$Code, sep = ""))
lmmdata$SCID <- as.factor(paste("S", lmmdata$school.x, sep = ""))
lmmdata$GID <- as.factor(paste("G", lmmdata$Group, sep = ""))
lmmdata$ST <- as.numeric(lmmdata$sample_no_orig)

# import sample dates
#- from the original file
#- Kept only white cap rows
#- Deleted all columns besides code and date
#- 941 rows with participant samples left
#- Deleted double samples 6086-2, 2126-2, 2216-2
#- calculate days from baseline
#- Calculate days from treatment only for conventional phase

# read excel file
sample_dates <- read_excel("sample_dates.xlsx",
  col_types = c("text", "date")
)

# add ID
sample_dates$ID <- paste("P", substr(sample_dates$sample_code,
  start = 1,
  stop = 3
), sep = "")
# add sample number
sample_dates$sample_no_orig <- as.character(substr(sample_dates$sample_code,
  start = 4, stop = 4
))
# create new dataset with ID, sample number and sampling date
unique_sample_dates <- unique(sample_dates[, c(
  "ID", "sample_no_orig",
  "sampling_date"
)])
# create dataset that has 1 new variable:
# Diff: the difference in days between each sample for each participant
df <- unique_sample_dates %>%
  group_by(ID) %>%
  mutate(Diff = c(0, diff(sampling_date)))

# merge df dataset with lmmdata dataset by ID and sample number
lmmdata_dates <- inner_join(df, lmmdata, by = c("ID", "sample_no_orig"))

# subset and include only conventional treatment samples
lmmdata_dates1 <- subset(lmmdata_dates, lmmdata_dates$phase == "Conventional")

# Using the variable for the number of days (Diff) to sum the cummulative
# number of days from the start of the conventional treatment by participant
lmmdata_dates2 <- lmmdata_dates1 %>%
  group_by(ID) %>%
  mutate(DaysfromTreatment = cumsum(Diff))

# summary(lmmdata_dates2$DaysfromTreatment)

# remove sets no longer needed
rm(lmmdata_dates, lmmdata_dates1)

# For some participants the organic phase started a few days after the collection of the
# baseline sample or the last conventional phase sample. The date of the start of the
# organic phase has been used as a reference to calculate the number of days from the
# start of organic phase. The corrected dates (differing in the sample 1 - baseline -,
# or sample 3 - the last sample of the conventional phase -) are included in this
# dataset (refered to as "organic treatment start dates")

# import organic treatment start dates
# sampling date different than start of organic treatment so for actual days of organic treatment this file was used
# calculate days from baseline
# Calculate days from treatment only for organic phase

# read excel file
org_dates <- read_excel("org_start_dates.xlsx",
  col_types = c("text", "date")
)

# add ID
org_dates$ID <- paste("P", substr(org_dates$sample_code,
  start = 1,
  stop = 3
), sep = "")
# add sample no
org_dates$sample_no_orig <- as.character(substr(org_dates$sample_code,
  start = 4, stop = 4
))
# create new dataset with ID, sample number and sampling date
unique_org_dates <- unique(org_dates[, c(
  "ID", "sample_no_orig",
  "sampling_date"
)])
# create dataset that has 1 new variable:
# Diff: the difference in days between each sampling for each participant
df1 <- unique_org_dates %>%
  group_by(ID) %>%
  mutate(Diff = c(0, diff(sampling_date)))

# merge df dataset with lmmdata dataset by ID and sample number
lmmdata_dates3 <- inner_join(df1, lmmdata, by = c("ID", "sample_no_orig"))

# subset and include only organic treatment samples
lmmdata_dates4 <- subset(lmmdata_dates3, lmmdata_dates3$phase == "Organic")

# Using the variable for the number of days (Diff) to sum the cummulative
# number of days from the start of the organic treatment by participant
lmmdata_dates5 <- lmmdata_dates4 %>%
  group_by(ID) %>%
  mutate(DaysfromTreatment = cumsum(Diff))

# summary(lmmdata_dates5$DaysfromTreatment)

# remove datasets not needed
rm(lmmdata_dates3, lmmdata_dates4)

# merge datasets to include all samples
lmmdata_dates_final <- rbind.data.frame(lmmdata_dates2, lmmdata_dates5)

# remove datasets not needed
rm(lmmdata_dates2, lmmdata_dates5)

# exclude baseline sample
lmmdata_noBL <- subset(lmmdata_dates_final, ST >= 2)

# include baseline sample and biomarkers
lmmdata_onlyBL <- subset(
  lmmdata_dates_final[c(
    "ID", "logadj_pb1000", "cnlod",
    "logadj_md1000", "logadj_ohdg",
    "logadj_isopgf2a1000",
    "logadj_pb1000_S",
    "logadj_md1000_S", "logadj_ohdg_S",
    "logadj_isopgf2a1000_S", "ST"
  )],
  ST <= 1
)

# str(lmmdata_onlyBL)

# merge datasets without baseline and with baseline for biomarkers
lmmdata_dates_MOD <- merge(lmmdata_onlyBL, lmmdata_noBL, by = "ID", all.y = TRUE, suffixes = c("_BL", "_TR"))
# the baseline_samples end in _BL

# check the variable DaysfromTreatment
summary(lmmdata_dates_MOD$DaysfromTreatment)

# remove sets no longer needed and keep only the ones that are going to be used
rm(list = setdiff(
  ls(),
  c(
    "lmmdata_dates_MOD", # dataset that includes baseline as a variable
    "lmmdata_noBL", # baseline excluded
    "lmmdata_dates_final" # all data
  )
))

# create dataset in which the 2 participants that followed the opposite pattern
# based on their school (203 & 259) are not included
lmmdata_dates_MODa <- subset(lmmdata_dates_MOD, !((lmmdata_dates_MOD$ID == "P203") |
  (lmmdata_dates_MOD$ID == "P259")
))

# vector with the titles of the rows used in the model specifications
rowtitles <- c(
  "Number of measurements",
  "Number of participants",
  "Number of schools"
)

# Function to exponentiate the estimates and CIs of the phase
OrganicPhaseExpEST<-function(x) {
  est<-subset(x, Row.names=="phaseOrganic", select=c("Estimate","CI2.5","CI97.5"))
  est2<-round(exp(est), digits=3)
  rm(est)
  names(est2)<-c("GMR", "CI2.5","CI97.5")
  est2
}

# Function to exponentiate the estimates and CIs of the phase
logadj_pb1000_S_TRExpEST<-function(x) {
  est<-subset(x, Row.names=="logadj_pb1000_S_TR", select=c("Estimate","CI2.5","CI97.5"))
  est2<-round(exp(est), digits=3)
  rm(est)
  names(est2)<-c("GMR", "CI2.5","CI97.5")
  est2
  }

```

## Main analysis

All models are adjusted for the baseline levels (of the outcome, either pesticides or OSI biomarkers), phase (organic or conventional), and time (days)

Selection of models for the main analysis:

*  Initial model:
 + Random part: schools/participants
 + Interaction term: time*phase
*  Check interaction term:
  + if p-value>0.05 remove from the model

As mentioned before, "check models" have been added in case the "manuscript
models" produced the warning for "singular fit".
  

### PBA ~ baseline PBA + DaysfromTreatment + phase + (phase*DaysfromTreatment if p<0.05) + random(...)

__Initial model (including the interaction term)__

```{r pbamodel0, echo=FALSE, include=TRUE}
# 3-PBA
summary(lmer(logadj_pb1000_S_TR ~ logadj_pb1000_S_BL + DaysfromTreatment + phase + phase * DaysfromTreatment + (1 | SCID / ID), lmmdata_dates_MOD, na.action = na.exclude))
# model has been inspected: interaction term p-val>0.05
```

__Model without the interaction term ("manuscript model") __

```{r  pbamodel, echo=FALSE, include=FALSE}
# model without interaction term
model_pb_noINT <- lmer(logadj_pb1000_S_TR ~ logadj_pb1000_S_BL + DaysfromTreatment + phase + (1 | SCID / ID), lmmdata_dates_MOD, na.action = na.exclude)

# summary(model_pb_noINT)

coefs_pb_noINT <- merge(
  as.data.frame(
    round(
      # getting from the model coefficients table
      # the fixed effects names --- row.names
      # the estimate --- col. 1
      # the std. error --- col. 2
      # the p-value --- col. 5
      coef(summary(model_pb_noINT))[, c(1, 2, 5)],
      digits = 3
    )
  ),
  as.data.frame(
    round(
      # getting the confidence intervals omitting the first 3 rows that
      # refer to sigma (it is NA in the Wald method)
      confint.merMod(model_pb_noINT, method = "Wald"),
      digits = 3
    )[-c(1:3), ]
  ),
  by = "row.names"
)

# change the names in the columns of the CIs
setnames(coefs_pb_noINT, old = c("Pr(>|t|)", "2.5 %", "97.5 %"), new = c("p", "CI2.5", "CI97.5"))

coefs_pb_noINT$Model <- "pb_noINT"

# revalue the fixed effects names
coefs_pb_noINT$FixedEffects <- revalue(
  coefs_pb_noINT$Row.names,
  c(
    "(Intercept)" = "Intercept",
    "DaysfromTreatment" = "Time (days)",
    "phaseOrganic" = "Organic diet",
    "logadj_pb1000_S_BL" = "Baseline 3-PBA levels"
  )
)

model_specs_pb <- c(
  # Number of measurements taken from the length of the outcome variable used in the model
  length(model_pb_noINT@frame$logadj_pb1000_S_TR),
  # Number of participants taken from the levels of the ID variables
  nlevels(model_pb_noINT@frame$ID),
  # Number of schools taken from the model details
  nlevels(model_pb_noINT@flist$SCID)
)

# add the row titles to the model specs
obs_dets_pb <- data.frame(rowtitles, model_specs_pb)
names(obs_dets_pb) <- c("Model details", "")
```

```{r echo=FALSE, include=TRUE}
tab_model(model_pb_noINT,
  show.icc = TRUE,
  digits = 3, show.obs = TRUE, show.re.var = TRUE,
  title = paste(model_pb_noINT@call$formula[3])
)

```

`r kable(obs_dets_pb)`

Geometric mean ratio organic phase vs. conventional phase(95% CI) 
(i.e. the ratio of the expected geometic mean of PB for the
organic phase compared to the conventional phase):

`r kable(OrganicPhaseExpEST(coefs_pb_noINT), row.names = FALSE)`


```{r diagnostics_pbamodel, echo=FALSE}
rm(obs_dets_pb, model_specs_pb) # removing whatever not needed from previous chunk

plot(model_pb_noINT, resid(.) ~ fitted(.) | phase)

plot(model_pb_noINT, resid(.) ~ DaysfromTreatment)

qqnorm(resid(model_pb_noINT))
```

__Check model (schools as fixed effect, excluding the interaction term) __

```{r pbamodel00, echo=FALSE, include=TRUE}
# 3-PBA
tab_model(lmer(logadj_pb1000_S_TR ~ logadj_pb1000_S_BL + DaysfromTreatment + phase + SCID + (1 | ID), lmmdata_dates_MOD, na.action = na.exclude),
  digits = 3, show.obs = TRUE, show.re.var = TRUE
)
```

### OSI biom ~ baseline OSI + DaysfromTreatment + phase + (phase*DaysfromTreatment if p<0.05) + random(...)

#### 8-OhdG

__Initial model (including the interaction term)__

```{r ohmodel0, echo=FALSE, include=TRUE}
# 8-OHdG
summary(lmer(logadj_ohdg_S_TR ~ logadj_ohdg_S_BL + DaysfromTreatment + phase + phase * DaysfromTreatment + (1 | SCID / ID), lmmdata_dates_MOD, na.action = na.exclude))
# model has been inspected: interaction term p-val>0.05
```


__Model without the interaction term ("manuscript model") __

```{r ohmodel, echo=FALSE, include=FALSE}

# model without interaction term
model_oh_noINT <- lmer(logadj_ohdg_S_TR ~ logadj_ohdg_S_BL + DaysfromTreatment + phase + (1 | SCID / ID), lmmdata_dates_MOD, na.action = na.exclude)

# summary(model_oh_noINT)

coefs_oh_noINT <- merge(
  as.data.frame(
    round(
      # getting from the model coefficients table
      # the fixed effects names --- row.names
      # the estimate --- col. 1
      # the std. error --- col. 2
      # the p-value --- col. 5
      coef(summary(model_oh_noINT))[, c(1, 2, 5)],
      digits = 3
    )
  ),
  as.data.frame(
    round(
      # getting the confidence intervals omitting the first 3 rows that
      # refer to sigma (it is NA in the Wald method)
      confint.merMod(model_oh_noINT, method = "Wald"),
      digits = 3
    )[-c(1:3), ]
  ),
  by = "row.names"
)

# change the names in the columns of the CIs
setnames(coefs_oh_noINT, old = c("Pr(>|t|)", "2.5 %", "97.5 %"), new = c("p", "CI2.5", "CI97.5"))

coefs_oh_noINT$Model <- "oh_noINT"

# revalue the fixed effects names
coefs_oh_noINT$FixedEffects <- revalue(
  coefs_oh_noINT$Row.names,
  c(
    "(Intercept)" = "Intercept",
    "DaysfromTreatment" = "Time (days)",
    "phaseOrganic" = "Organic diet",
    "logadj_ohdg_S_BL" = "Baseline 8-OhdG levels"
  )
)

model_specs_oh <- c(
  # Number of measurements taken from the length of the outcome variable used in the model
  length(model_oh_noINT@frame$logadj_ohdg_S_TR),
  # Number of participants taken from the levels of the ID variables
  nlevels(model_oh_noINT@frame$ID),
  # Number of schools taken from the model details
  nlevels(model_oh_noINT@flist$SCID)
)

# add the row titles to the model specs
obs_dets_oh <- data.frame(rowtitles, model_specs_oh)
names(obs_dets_oh) <- c("Model details", "")
```

```{r echo=FALSE, include=TRUE}
tab_model(model_oh_noINT,
  show.icc = TRUE,
  digits = 3, show.obs = TRUE, show.re.var = TRUE,
  title = paste(model_oh_noINT@call$formula[3])
)
```

`r kable(obs_dets_oh)`

Geometric mean ratio organic phase vs. conventional phase(95% CI) 
(i.e. the ratio of the expected geometic mean of 8-OHdg for the
organic phase compared to the conventional phase):

`r kable(OrganicPhaseExpEST(coefs_oh_noINT), row.names = FALSE)`

```{r diagnostics_ohmodel, echo=FALSE}
rm(obs_dets_oh, model_specs_oh) # removing whatever not needed from previous chunk

plot(model_oh_noINT, resid(.) ~ fitted(.) | phase)

plot(model_oh_noINT, resid(.) ~ DaysfromTreatment)

qqnorm(resid(model_oh_noINT))
```

__Check model (schools as fixed effect, excluding the interaction term) __

```{r ohmodel00, echo=FALSE, include=TRUE}
# 8-OHdG
tab_model(lmer(logadj_ohdg_S_TR ~ logadj_ohdg_S_BL + DaysfromTreatment + phase + SCID + (1 | ID), lmmdata_dates_MOD, na.action = na.exclude),
  show.icc = TRUE,
  digits = 3, show.obs = TRUE, show.re.var = TRUE
)
# model has been inspected: interaction term p-val>0.05
```


#### 8-iso-PGF2a

__Initial model ("manucript model") including the interaction term __

```{r isomodel, echo=FALSE, include=FALSE}
# ISO
model_iso <- lmer(logadj_isopgf2a1000_S_TR ~ logadj_isopgf2a1000_S_BL + DaysfromTreatment + phase + phase * DaysfromTreatment + (1 | SCID / ID), lmmdata_dates_MOD, na.action = na.exclude)

# summary(model_iso)

coefs_iso <- merge(
  as.data.frame(
    round(
      # getting from the model coefficients table
      # the fixed effects names --- row.names
      # the estimate --- col. 1
      # the std. error --- col. 2
      # the p-value --- col. 5
      coef(summary(model_iso))[, c(1, 2, 5)],
      digits = 3
    )
  ),
  as.data.frame(
    round(
      # getting the confidence intervals omitting the first 3 rows that
      # refer to sigma (it is NA in the Wald method)
      confint.merMod(model_iso, method = "Wald"),
      digits = 3
    )[-c(1:3), ]
  ),
  by = "row.names"
)

# change the names in the columns of the CIs
setnames(coefs_iso, old = c("Pr(>|t|)", "2.5 %", "97.5 %"), new = c("p", "CI2.5", "CI97.5"))

coefs_iso$Model <- "iso"

# revalue the fixed effects names
coefs_iso$FixedEffects <- revalue(
  coefs_iso$Row.names,
  c(
    "(Intercept)" = "Intercept",
    "DaysfromTreatment" = "Time (days)",
    "phaseOrganic" = "Organic diet",
    "logadj_isopgf2a1000_S_BL" = "Baseline 8-iso-PGF2a levels",
    "DaysfromTreatment:phaseOrganic" = "Time*Organic diet"
  )
)

model_specs_iso <- c(
  # Number of measurements taken from the length of the outcome variable used in the model
  length(model_iso@frame$logadj_isopgf2a1000_S_TR),
  # Number of participants taken from the levels of the ID variables
  nlevels(model_iso@frame$ID),
  # Number of schools taken from the model details
  nlevels(model_iso@flist$SCID)
)

# add the row titles to the model specs
obs_dets_iso <- data.frame(rowtitles, model_specs_iso)
names(obs_dets_iso) <- c("Model details", "")
```

```{r echo=FALSE, include=TRUE}
tab_model(model_iso,
  show.icc = TRUE,
  digits = 3, show.obs = TRUE, show.re.var = TRUE,
  title = paste(model_iso@call$formula[3])
)
```

`r kable(obs_dets_iso)`

```{r diagnostics_isomodel1, echo=FALSE}
rm(obs_dets_iso, model_specs_iso) # removing whatever not needed from previous chunk

plot(model_iso, resid(.) ~ fitted(.) | phase)

plot(model_iso, resid(.) ~ DaysfromTreatment)

qqnorm(resid(model_iso))
```

#### MDA


__Initial model ("manucript model") including the interaction term __

```{r mdamodel, echo=FALSE, include=FALSE}
# MDA
model_md <- lmer(logadj_md1000_S_TR ~ logadj_md1000_S_BL + DaysfromTreatment + phase + phase * DaysfromTreatment + (1 | SCID / ID), lmmdata_dates_MOD, na.action = na.exclude)

# summary(model_md)

coefs_md <- merge(
  as.data.frame(
    round(
      # getting from the model coefficients table
      # the fixed effects names --- row.names
      # the estimate --- col. 1
      # the std. error --- col. 2
      # the p-value --- col. 5
      coef(summary(model_md))[, c(1, 2, 5)],
      digits = 3
    )
  ),
  as.data.frame(
    round(
      # getting the confidence intervals omitting the first 3 rows that
      # refer to sigma (it is NA in the Wald method)
      confint.merMod(model_md, method = "Wald"),
      digits = 3
    )[-c(1:3), ]
  ),
  by = "row.names"
)

# change the names in the columns of the CIs
setnames(coefs_md, old = c("Pr(>|t|)", "2.5 %", "97.5 %"), new = c("p", "CI2.5", "CI97.5"))

coefs_md$Model <- "md"

# revalue the fixed effects names
coefs_md$FixedEffects <- revalue(
  coefs_md$Row.names,
  c(
    "(Intercept)" = "Intercept",
    "DaysfromTreatment" = "Time (days)",
    "phaseOrganic" = "Organic diet",
    "logadj_md1000_S_BL" = "Baseline MDA levels",
    "DaysfromTreatment:phaseOrganic" = "Time*Organic diet"
  )
)

model_specs_md <- c(
  # Number of measurements taken from the length of the outcome variable used in the model
  length(model_md@frame$logadj_md1000_S_TR),
  # Number of participants taken from the levels of the ID variables
  nlevels(model_md@frame$ID),
  # Number of schools taken from the model details
  nlevels(model_md@flist$SCID)
)

# add the row titles to the model specs
obs_dets_md <- data.frame(rowtitles, model_specs_md)
names(obs_dets_md) <- c("Model details", "")
```

```{r echo=FALSE, include=TRUE}
tab_model(model_md,
  show.icc = TRUE,
  digits = 3, show.obs = TRUE, show.re.var = TRUE,
  title = paste(model_md@call$formula[3])
)
```

`r kable(obs_dets_md)`

```{r diagnostics_mdamodel, echo=FALSE}
rm(obs_dets_md, model_specs_md)

plot(model_md, resid(.) ~ fitted(.) | phase)

plot(model_md, resid(.) ~ DaysfromTreatment)

qqnorm(resid(model_md))
```

### CN ~ baseline CN + DaysfromTreatment + phase + (phase*DaysfromTreatment if p<0.05) + random(...)

```{r cnmodelprep, echo=FALSE, include=TRUE}
# 6-CN

# relevel the variable so that the Below LOD is taken as the reference
lmmdata_dates_MOD$cnlod_BL <- relevel(lmmdata_dates_MOD$cnlod_BL, ref = "Below LOD")
lmmdata_dates_MOD$cnlod_TR <- relevel(lmmdata_dates_MOD$cnlod_TR, ref = "Below LOD")
```

__Initial model (including the interaction term)__

```
summary(glmer(cnlod_TR ~ cnlod_BL + phase + DaysfromTreatment + DaysfromTreatment*phase+ (1|SCID/ID), data = lmmdata_dates_MOD, family = binomial(logit))) 
# model has been inspected: interaction term p-val>0.05
```

__Model without the interaction term ("manuscript model") __

```{r cnmodel, echo=FALSE, include=TRUE}
# model without interaction term
model_CN_noINT <- glmer(cnlod_TR ~ cnlod_BL + phase + DaysfromTreatment + (1 | SCID / ID),
  data = lmmdata_dates_MOD,
  family = binomial(logit)
)

# summary(model_CN_noINT)

coefs_CN_noINT <- merge(
  as.data.frame(
    round(
      # getting from the model coefficients table
      # the fixed effects names --- row.names
      # the estimate --- col. 1
      # the std. error --- col. 2
      # the p-value --- col. 4
      coef(summary(model_CN_noINT))[, c(1, 2, 4)],
      digits = 3
    )
  ),
  as.data.frame(
    round(
      # getting the confidence intervals omitting the first 3 rows that
      # refer to sigma (it is NA in the Wald method)
      confint.merMod(model_CN_noINT, method = "Wald"),
      digits = 3
    )[-c(1:2), ]
  ),
  by = "row.names"
)

# change the names in the columns of the CIs
setnames(coefs_CN_noINT, old = c("Pr(>|z|)", "2.5 %", "97.5 %"), new = c("p", "CI2.5", "CI97.5"))

coefs_CN_noINT$Model <- "CN_noINT"

# revalue the fixed effects names
coefs_CN_noINT$FixedEffects <- revalue(
  coefs_CN_noINT$Row.names,
  c(
    "(Intercept)" = "Intercept",
    "DaysfromTreatment" = "Time (days)",
    "phaseOrganic" = "Organic diet",
    "cnlod_BLAbove LOD" = "Baseline 6-CN >LOD"
  )
)

# exponentiate to get the OR and corresponding CIs
coefs_CN_noINT$OR <- round(exp(coefs_CN_noINT$Estimate), digits = 3)
coefs_CN_noINT$ORCI2.5 <- round(exp(coefs_CN_noINT$CI2.5), digits = 3)
coefs_CN_noINT$ORCI97.5 <- round(exp(coefs_CN_noINT$CI97.5), digits = 3)

# add a new variable with the coefficients and the CIs
coefs_CN_noINT$coefficients <- with(
  coefs_CN_noINT,
  paste0(
    Estimate, " (",
    CI2.5, ",", " ", CI97.5, ")"
  )
)

# add a new variable with the exponentiated coefficients and the CIs
coefs_CN_noINT$ORcoefficients <- with(
  coefs_CN_noINT,
  paste0(
    OR, " (",
    ORCI2.5, ",", " ", ORCI97.5, ")"
  )
)

model_specs_CN <- c(
  # Number of measurements taken from the length of the outcome variable used in the model
  length(model_CN_noINT@frame$cnlod_TR),
  # Number of participants taken from the levels of the ID variables
  nlevels(model_CN_noINT@frame$ID),
  # Number of schools taken from the model details
  nlevels(model_CN_noINT@flist$SCID)
)

# add the row titles to the model specs
obs_dets_CN <- data.frame(rowtitles, model_specs_CN)
names(obs_dets_CN) <- c("Model details", "")
```

```{r echo=FALSE, include=TRUE}
tab_model(model_CN_noINT,
  show.icc = TRUE,
  digits = 3, show.obs = TRUE, show.re.var = TRUE,
  title = paste(model_oh_noINT@call$formula[3])
)
```


`r kable(obs_dets_CN)`


```{r diagnostics_cnmodel, echo=FALSE}
rm(obs_dets_CN, model_specs_CN) # remove not needed from previous chunk

plot(model_CN_noINT, resid(.) ~ fitted(.) | phase)

plot(model_CN_noINT, resid(.) ~ DaysfromTreatment)

qqnorm(resid(model_CN_noINT))
```

## Additional/exploratory analysis

For the exploratory part of the analysis the models were checked when the
warning for singular fit was produced.
"Manuscript models" (schools within the random part) and "check models" 
(schools as fixed effect), are indicated below.

### 1. OSI biomarkers ~ baseline OSI + Pesticide + DaysfromTreatment + age + sex + random(...)

#### 8-OhdG ~ PBA

__Initial model ("manuscript model")__

```{r ohpba, echo=FALSE, include=FALSE}
# OH - PBA
model_oh_pb <- lmer(logadj_ohdg_S_TR ~ logadj_ohdg_S_BL + logadj_pb1000_S_TR + DaysfromTreatment + age_baseline_S + Sex + (1 | SCID / ID), lmmdata_dates_MOD, na.action = na.exclude)

# summary(model_oh_pb)

coefs_oh_pb <- merge(
  as.data.frame(
    round(
      # getting from the model coefficients table
      # the fixed effects names --- row.names
      # the estimate --- col. 1
      # the std. error --- col. 2
      # the p-value --- col. 5
      coef(summary(model_oh_pb))[, c(1, 2, 5)],
      digits = 3
    )
  ),
  as.data.frame(
    round(
      # getting the confidence intervals omitting the first 3 rows that
      # refer to sigma (it is NA in the Wald method)
      confint.merMod(model_oh_pb, method = "Wald"),
      digits = 3
    )[-c(1:3), ]
  ),
  by = "row.names"
)

# change the names in the columns of the CIs
setnames(coefs_oh_pb, old = c("Pr(>|t|)", "2.5 %", "97.5 %"), new = c("p", "CI2.5", "CI97.5"))

coefs_oh_pb$Model <- "oh_pb"

# revalue the fixed effects names
coefs_oh_pb$FixedEffects <- revalue(
  coefs_oh_pb$Row.names,
  c(
    "(Intercept)" = "Intercept",
    "logadj_ohdg_S_BL" = "Baseline 8-OHdG levels",
    "logadj_pb1000_S_TR" = "3-PBA",
    "DaysfromTreatment" = "Time (days)",
    "age_baseline_S" = "Age",
    "SexFemale" = "Sex - Female"
  )
)

model_specs_oh_pb <- c(
  # Number of measurements taken from the length of the outcome variable used in the model
  length(model_oh_pb@frame$logadj_ohdg_S_TR),
  # Number of participants taken from the levels of the ID variables
  nlevels(model_oh_pb@frame$ID),
  # Number of schools taken from the model details
  nlevels(model_oh_pb@flist$SCID)
)

# add the row titles to the model specs
obs_dets_oh_pb <- data.frame(rowtitles, model_specs_oh_pb)
names(obs_dets_oh_pb) <- c("Model details", "")
```

```{r echo=FALSE, include=TRUE}
tab_model(model_oh_pb,
  show.icc = TRUE,
  show.obs = TRUE, digits = 3,
  title = paste(model_oh_pb@call$formula[3])
)
```

`r kable(obs_dets_oh_pb)`

Geometric mean ratio of a unit increase in log-creatinine
adjusted PBA:
`r logadj_pb1000_S_TRExpEST(coefs_oh_pb)`

```{r diagnostics_ohpba, echo=FALSE}
rm(obs_dets_oh_pb, model_specs_oh_pb) # removing whatever not needed from previous chunk

plot(model_oh_pb, resid(.) ~ fitted(.) | Sex)

plot(model_oh_pb, resid(.) ~ logadj_pb1000_S_TR)

plot(model_oh_pb, resid(.) ~ DaysfromTreatment)

plot(model_oh_pb, resid(.) ~ age_baseline_S)

qqnorm(resid(model_oh_pb))
```


__"Check model" (schools as fixed effect)__

```{r ohpba0, echo=FALSE, include=TRUE}
tab_model(lmer(logadj_ohdg_S_TR ~ logadj_ohdg_S_BL + logadj_pb1000_S_TR + DaysfromTreatment + age_baseline_S + Sex + SCID + (1 | ID), lmmdata_dates_MOD, na.action = na.exclude),
  show.icc = TRUE,
  show.obs = TRUE, digits = 3
)
```

#### 8-OhdG ~ CN

__Initial model ("manuscript model")__

```{r ohcn, echo=FALSE, include=FALSE}
# OH - CN
model_oh_cn <- lmer(logadj_ohdg_S_TR ~ logadj_ohdg_S_BL + cnlod_TR + DaysfromTreatment + age_baseline_S + Sex + (1 | SCID / ID), lmmdata_dates_MOD, na.action = na.exclude)

# summary(model_oh_cn)

coefs_oh_cn <- merge(
  as.data.frame(
    round(
      # getting from the model coefficients table
      # the fixed effects names --- row.names
      # the estimate --- col. 1
      # the std. error --- col. 2
      # the p-value --- col. 5
      coef(summary(model_oh_cn))[, c(1, 2, 5)],
      digits = 3
    )
  ),
  as.data.frame(
    round(
      # getting the confidence intervals omitting the first 3 rows that
      # refer to sigma (it is NA in the Wald method)
      confint.merMod(model_oh_cn, method = "Wald"),
      digits = 3
    )[-c(1:3), ]
  ),
  by = "row.names"
)

# change the names in the columns of the CIs
setnames(coefs_oh_cn, old = c("Pr(>|t|)", "2.5 %", "97.5 %"), new = c("p", "CI2.5", "CI97.5"))

coefs_oh_cn$Model <- "oh_cn"

# revalue the fixed effects names
coefs_oh_cn$FixedEffects <- revalue(
  coefs_oh_cn$Row.names,
  c(
    "(Intercept)" = "Intercept",
    "logadj_ohdg_S_BL" = "Baseline 8-OHdG levels",
    "cnlod_TRAbove LOD" = "6-CN >LOD",
    "DaysfromTreatment" = "Time (days)",
    "age_baseline_S" = "Age",
    "SexFemale" = "Sex - Female"
  )
)

model_specs_oh_cn <- c(
  # Number of measurements taken from the length of the outcome variable used in the model
  length(model_oh_cn@frame$logadj_ohdg_S_TR),
  # Number of participants taken from the levels of the ID variables
  nlevels(model_oh_cn@frame$ID),
  # Number of schools taken from the model details
  nlevels(model_oh_cn@flist$SCID)
)

# add the row titles to the model specs
obs_dets_oh_cn <- data.frame(rowtitles, model_specs_oh_cn)
names(obs_dets_oh_cn) <- c("Model details", "")
```

```{r echo=FALSE, include=TRUE}
tab_model(model_oh_cn,
  show.icc = TRUE,
  show.obs = TRUE, digits = 3,
  title = paste(model_oh_cn@call$formula[3])
)
```

`r kable(obs_dets_oh_cn)`

```{r diagnostics_ohcn, echo=FALSE}
rm(obs_dets_oh_cn, model_specs_oh_cn) # removing whatever not needed from previous chunk

plot(model_oh_cn, resid(.) ~ fitted(.) | Sex)

plot(model_oh_cn, resid(.) ~ fitted(.) | cnlod_TR)

plot(model_oh_cn, resid(.) ~ DaysfromTreatment)

plot(model_oh_cn, resid(.) ~ age_baseline_S)

qqnorm(resid(model_oh_cn))
```

__"Check model" (schools as fixed effect)__

```{r ohcn0, echo=FALSE, include=TRUE}
# OH - CN
tab_model(lmer(logadj_ohdg_S_TR ~ logadj_ohdg_S_BL + cnlod_TR + DaysfromTreatment + age_baseline_S + Sex + SCID + (1 | ID), lmmdata_dates_MOD, na.action = na.exclude),
  show.icc = TRUE,
  show.obs = TRUE, digits = 3
)
```


#### 8-iso-PGF2a ~ PBA

__Initial model ("manuscript model")__

```{r isopba, echo=FALSE, include=FALSE}
# ISO - PBA
model_iso_pb <- lmer(logadj_isopgf2a1000_S_TR ~ logadj_isopgf2a1000_S_BL + logadj_pb1000_S_TR + DaysfromTreatment + age_baseline_S + Sex + (1 | SCID / ID), lmmdata_dates_MOD, na.action = na.exclude)

# summary(model_iso_pb)

coefs_iso_pb <- merge(
  as.data.frame(
    round(
      # getting from the model coefficients table
      # the fixed effects names --- row.names
      # the estimate --- col. 1
      # the std. error --- col. 2
      # the p-value --- col. 5
      coef(summary(model_iso_pb))[, c(1, 2, 5)],
      digits = 3
    )
  ),
  as.data.frame(
    round(
      # getting the confidence intervals omitting the first 3 rows that
      # refer to sigma (it is NA in the Wald method)
      confint.merMod(model_iso_pb, method = "Wald"),
      digits = 3
    )[-c(1:3), ]
  ),
  by = "row.names"
)

# change the names in the columns of the CIs
setnames(coefs_iso_pb, old = c("Pr(>|t|)", "2.5 %", "97.5 %"), new = c("p", "CI2.5", "CI97.5"))

coefs_iso_pb$Model <- "iso_pb"

# revalue the fixed effects names
coefs_iso_pb$FixedEffects <- revalue(
  coefs_iso_pb$Row.names,
  c(
    "(Intercept)" = "Intercept",
    "logadj_isopgf2a1000_S_BL" = "Baseline 8-iso-PGF2a levels",
    "logadj_pb1000_S_TR" = "3-PBA",
    "DaysfromTreatment" = "Time (days)",
    "age_baseline_S" = "Age",
    "SexFemale" = "Sex - Female"
  )
)

model_specs_iso_pb <- c(
  # Number of measurements taken from the length of the outcome variable used in the model
  length(model_iso_pb@frame$logadj_isopgf2a1000_S_TR),
  # Number of participants taken from the levels of the ID variables
  nlevels(model_iso_pb@frame$ID),
  # Number of schools taken from the model details
  nlevels(model_iso_pb@flist$SCID)
)

# add the row titles to the model specs
obs_dets_iso_pb <- data.frame(rowtitles, model_specs_iso_pb)
names(obs_dets_iso_pb) <- c("Model details", "")
```

```{r echo=FALSE, include=TRUE}
tab_model(model_iso_pb,
  show.icc = TRUE,
  show.obs = TRUE, digits = 3,
  title = paste(model_iso_pb@call$formula[3])
)
```

`r kable(obs_dets_iso_pb)`

Geometric mean ratio of a unit increase in log-creatinine
adjusted PBA:
`r logadj_pb1000_S_TRExpEST(coefs_iso_pb)`

```{r diagnostics_isopba, echo=FALSE}
rm(obs_dets_iso_pb, model_specs_iso_pb) # removing whatever not needed from previous chunk
plot(model_iso_pb, resid(.) ~ fitted(.) | Sex)

plot(model_iso_pb, resid(.) ~ logadj_pb1000_S_TR)

plot(model_iso_pb, resid(.) ~ DaysfromTreatment)

plot(model_iso_pb, resid(.) ~ age_baseline_S)

qqnorm(resid(model_iso_pb))
```

#### 8-iso-PGF2a ~ CN

__Initial model (manuscript model)__

```{r isocn, echo=FALSE, include=FALSE}
# ISO - CN
model_iso_cn <- lmer(logadj_isopgf2a1000_S_TR ~ logadj_isopgf2a1000_S_BL + cnlod_TR + DaysfromTreatment + age_baseline_S + Sex + (1 | SCID / ID), lmmdata_dates_MOD, na.action = na.exclude)

# summary(model_iso_cn)

coefs_iso_cn <- merge(
  as.data.frame(
    round(
      # getting from the model coefficients table
      # the fixed effects names --- row.names
      # the estimate --- col. 1
      # the std. error --- col. 2
      # the p-value --- col. 5
      coef(summary(model_iso_cn))[, c(1, 2, 5)],
      digits = 3
    )
  ),
  as.data.frame(
    round(
      # getting the confidence intervals omitting the first 3 rows that
      # refer to sigma (it is NA in the Wald method)
      confint.merMod(model_iso_cn, method = "Wald"),
      digits = 3
    )[-c(1:3), ]
  ),
  by = "row.names"
)

# change the names in the columns of the CIs
setnames(coefs_iso_cn, old = c("Pr(>|t|)", "2.5 %", "97.5 %"), new = c("p", "CI2.5", "CI97.5"))

coefs_iso_cn$Model <- "iso_cn"

# revalue the fixed effects names
coefs_iso_cn$FixedEffects <- revalue(
  coefs_iso_cn$Row.names,
  c(
    "(Intercept)" = "Intercept",
    "logadj_isopgf2a1000_S_BL" = "Baseline 8-iso-PGF2a levels",
    "cnlod_TRAbove LOD" = "6-CN >LOD",
    "DaysfromTreatment" = "Time (days)",
    "age_baseline_S" = "Age",
    "SexFemale" = "Sex - Female"
  )
)

model_specs_iso_cn <- c(
  # Number of measurements taken from the length of the outcome variable used in the model
  length(model_iso_cn@frame$logadj_isopgf2a1000_S_TR),
  # Number of participants taken from the levels of the ID variables
  nlevels(model_iso_cn@frame$ID),
  # Number of schools taken from the model details
  nlevels(model_iso_cn@flist$SCID)
)

# add the row titles to the model specs
obs_dets_iso_cn <- data.frame(rowtitles, model_specs_iso_cn)
names(obs_dets_iso_cn) <- c("Model details", "")
```

```{r echo=FALSE, include=TRUE}
tab_model(model_iso_cn,
  show.icc = TRUE,
  show.obs = TRUE, digits = 3,
  title = paste(model_iso_cn@call$formula[3])
)
```

`r kable(obs_dets_iso_cn)`

```{r diagnostics_isocn, echo=FALSE}
rm(obs_dets_iso_cn, model_specs_iso_cn) # removing whatever not needed from previous chunk

plot(model_iso_cn, resid(.) ~ fitted(.) | Sex)

plot(model_iso_cn, resid(.) ~ fitted(.) | cnlod_TR)

plot(model_iso_cn, resid(.) ~ DaysfromTreatment)

plot(model_iso_cn, resid(.) ~ age_baseline_S)

qqnorm(resid(model_iso_cn))
```

#### MDA ~ PBA

__Inital model ("manuscript model")__

```{r mdapba, echo=FALSE, include=FALSE}
# MDA - PBA
model_md_pb <- lmer(logadj_md1000_S_TR ~ logadj_md1000_S_BL + logadj_pb1000_S_TR + DaysfromTreatment + age_baseline_S + Sex + (1 | SCID / ID), lmmdata_dates_MOD, na.action = na.exclude)

# summary(model_md_pb)
coefs_md_pb <- merge(
  as.data.frame(
    round(
      # getting from the model coefficients table
      # the fixed effects names --- row.names
      # the estimate --- col. 1
      # the std. error --- col. 2
      # the p-value --- col. 5
      coef(summary(model_md_pb))[, c(1, 2, 5)],
      digits = 3
    )
  ),
  as.data.frame(
    round(
      # getting the confidence intervals omitting the first 3 rows that
      # refer to sigma (it is NA in the Wald method)
      confint.merMod(model_md_pb, method = "Wald"),
      digits = 3
    )[-c(1:3), ]
  ),
  by = "row.names"
)

# change the names in the columns of the CIs
setnames(coefs_md_pb, old = c("Pr(>|t|)", "2.5 %", "97.5 %"), new = c("p", "CI2.5", "CI97.5"))

coefs_md_pb$Model <- "md_pb"

# revalue the fixed effects names
coefs_md_pb$FixedEffects <- revalue(
  coefs_md_pb$Row.names,
  c(
    "(Intercept)" = "Intercept",
    "logadj_md1000_S_BL" = "Baseline MDA levels",
    "logadj_pb1000_S_TR" = "3-PBA",
    "DaysfromTreatment" = "Time (days)",
    "age_baseline_S" = "Age",
    "SexFemale" = "Sex - Female"
  )
)

model_specs_md_pb <- c(
  # Number of measurements taken from the length of the outcome variable used in the model
  length(model_md_pb@frame$logadj_md1000_S_TR),
  # Number of participants taken from the levels of the ID variables
  nlevels(model_md_pb@frame$ID),
  # Number of schools taken from the model details
  nlevels(model_md_pb@flist$SCID)
)

# add the row titles to the model specs
obs_dets_md_pb <- data.frame(rowtitles, model_specs_md_pb)
names(obs_dets_md_pb) <- c("Model details", "")
```

```{r echo=FALSE, include=TRUE}
tab_model(model_md_pb,
  show.icc = TRUE,
  show.obs = TRUE, digits = 3,
  title = paste(model_md_pb@call$formula[3])
)
```

`r kable(obs_dets_md_pb)`

```{r diagnostics_mdapba, echo=FALSE}
rm(obs_dets_md_pb, model_specs_md_pb) # removing whatever not needed from previous chunk

plot(model_md_pb, resid(.) ~ fitted(.) | Sex)

plot(model_md_pb, resid(.) ~ logadj_pb1000_S_TR)

plot(model_md_pb, resid(.) ~ DaysfromTreatment)

plot(model_md_pb, resid(.) ~ age_baseline_S)

qqnorm(resid(model_md_pb))
```

#### MDA ~ CN

__Inital model ("manuscript model")__

```{r mdacn, echo=FALSE, include=FALSE}
# MDA - CN
model_md_cn <- lmer(logadj_md1000_S_TR ~ logadj_md1000_S_BL + cnlod_TR + DaysfromTreatment + age_baseline_S + Sex + (1 | SCID / ID), lmmdata_dates_MOD, na.action = na.exclude)

# summary(model_md_cn)

coefs_md_cn <- merge(
  as.data.frame(
    round(
      # getting from the model coefficients table
      # the fixed effects names --- row.names
      # the estimate --- col. 1
      # the std. error --- col. 2
      # the p-value --- col. 5
      coef(summary(model_md_cn))[, c(1, 2, 5)],
      digits = 3
    )
  ),
  as.data.frame(
    round(
      # getting the confidence intervals omitting the first 3 rows that
      # refer to sigma (it is NA in the Wald method)
      confint.merMod(model_md_cn, method = "Wald"),
      digits = 3
    )[-c(1:3), ]
  ),
  by = "row.names"
)

# change the names in the columns of the CIs
setnames(coefs_md_cn, old = c("Pr(>|t|)", "2.5 %", "97.5 %"), new = c("p", "CI2.5", "CI97.5"))

coefs_md_cn$Model <- "md_cn"

# revalue the fixed effects names
coefs_md_cn$FixedEffects <- revalue(
  coefs_md_cn$Row.names,
  c(
    "(Intercept)" = "Intercept",
    "logadj_md1000_S_BL" = "Baseline MDA levels",
    "cnlod_TRAbove LOD" = "6-CN >LOD",
    "DaysfromTreatment" = "Time (days)",
    "age_baseline_S" = "Age",
    "SexFemale" = "Sex - Female"
  )
)

model_specs_md_cn <- c(
  # Number of measurements taken from the length of the outcome variable used in the model
  length(model_md_cn@frame$logadj_md1000_S_TR),
  # Number of participants taken from the levels of the ID variables
  nlevels(model_md_cn@frame$ID),
  # Number of schools taken from the model details
  nlevels(model_md_cn@flist$SCID)
)

# add the row titles to the model specs
obs_dets_md_cn <- data.frame(rowtitles, model_specs_md_cn)
names(obs_dets_md_cn) <- c("Model details", "")
```

```{r echo=FALSE, include=TRUE}
tab_model(model_md_cn,
  show.icc = TRUE,
  show.obs = TRUE, digits = 3,
  title = paste(model_md_cn@call$formula[3])
)
```

`r kable(obs_dets_md_cn)`


```{r diagnostics_mdacn, echo=FALSE}
rm(obs_dets_md_cn, model_specs_md_cn) # removing whatever not needed from previous chunk

plot(model_md_cn, resid(.) ~ fitted(.) | Sex)

plot(model_md_cn, resid(.) ~ fitted(.) | cnlod_TR)

plot(model_md_cn, resid(.) ~ DaysfromTreatment)

plot(model_md_cn, resid(.) ~ age_baseline_S)

qqnorm(resid(model_md_cn))
```


### 2. BMI models with fixed effects of phase, pesticides, OSI biomarkers

```{r BMI models - WHO2007, echo=FALSE, include=FALSE}
# using the lmm_dates_final dataset (where the baseline is included) we get
# only sample 1 (baseline) and the last organic sample (have been coded as 1 and 2)
lmmdata_BMI0 <- lmmdata_dates_final[lmmdata_dates_final$before_after <= 2, ]

# filter out participants with only one measurements of BMI
lmmdata_BMI <- lmmdata_BMI0 %>%
  group_by(ID) %>%
  filter(n() > 1)

# relevel the variable so that the Below LOD is taken as the reference
lmmdata_BMI$cnlod <- relevel(lmmdata_BMI$cnlod, ref = "Below LOD")
```

#### BMI ~ phase + random(...)

__Inital model ("manuscript model")__

```{r BMIphase, echo=FALSE, include=FALSE}
model_BMI_phase <- lmer(BMI_before_after_sds ~ phase + (1 | SCID / ID), lmmdata_BMI, na.action = na.exclude)

# summary(model_BMI_phase)

coefs_BMI_phase <- merge(
  as.data.frame(
    round(
      # getting from the model coefficients table
      # the fixed effects names --- row.names
      # the estimate --- col. 1
      # the std. error --- col. 2
      # the p-value --- col. 5
      coef(summary(model_BMI_phase))[, c(1, 2, 5)],
      digits = 3
    )
  ),
  as.data.frame(
    round(
      # getting the confidence intervals omitting the first 3 rows that
      # refer to sigma (it is NA in the Wald method)
      confint.merMod(model_BMI_phase, method = "Wald"),
      digits = 3
    )[-c(1:3), ]
  ),
  by = "row.names"
)

# change the names in the columns of the CIs
setnames(coefs_BMI_phase, old = c("Pr(>|t|)", "2.5 %", "97.5 %"), new = c("p", "CI2.5", "CI97.5"))

coefs_BMI_phase$Model <- "BMI_phase"

# revalue the fixed effects names
coefs_BMI_phase$FixedEffects <- revalue(
  coefs_BMI_phase$Row.names,
  c(
    "(Intercept)" = "Intercept",
    "phaseOrganic" = "Organic diet"
  )
)

model_specs_BMI_phase <- c(
  # Number of measurements taken from the length of the outcome variable used in the model
  length(model_BMI_phase@frame$BMI_before_after_sds),
  # Number of participants taken from the levels of the ID variables
  nlevels(model_BMI_phase@frame$ID),
  # Number of schools taken from the model details
  nlevels(model_BMI_phase@flist$SCID)
)

# add the row titles to the model specs
obs_dets_BMI_phase <- data.frame(rowtitles, model_specs_BMI_phase)
names(obs_dets_BMI_phase) <- c("Model details", "")
```

```{r echo=FALSE, include=TRUE}
tab_model(model_BMI_phase,
  show.icc = TRUE,
  show.obs = TRUE, digits = 3,
  title = paste(model_BMI_phase@call$formula[3])
)
```

`r kable(obs_dets_BMI_phase)`


```{r diagnostics_BMIphase, echo=FALSE}
rm(obs_dets_BMI_phase, model_specs_BMI_phase) # removing whatever not needed from previous chunk

plot(model_BMI_phase, resid(.) ~ fitted(.) | phase)

qqnorm(resid(model_BMI_phase))
```

#### BMI ~ phase + 3-PBA + random(...) 

__Inital model ("manuscript model")__

```{r BMIpbaphase, echo=FALSE, include=FALSE}
model_BMI_phase_pb <- lmer(BMI_before_after_sds ~ logadj_pb1000_S + phase + (1 | SCID / ID),
  lmmdata_BMI,
  na.action = na.exclude
)

# summary(model_BMI_phase_pb)

coefs_BMI_phase_pb <- merge(
  as.data.frame(
    round(
      # getting from the model coefficients table
      # the fixed effects names --- row.names
      # the estimate --- col. 1
      # the std. error --- col. 2
      # the p-value --- col. 5
      coef(summary(model_BMI_phase_pb))[, c(1, 2, 5)],
      digits = 3
    )
  ),
  as.data.frame(
    round(
      # getting the confidence intervals omitting the first 3 rows that
      # refer to sigma (it is NA in the Wald method)
      confint.merMod(model_BMI_phase_pb, method = "Wald"),
      digits = 3
    )[-c(1:3), ]
  ),
  by = "row.names"
)

# change the names in the columns of the CIs
setnames(coefs_BMI_phase_pb, old = c("Pr(>|t|)", "2.5 %", "97.5 %"), new = c("p", "CI2.5", "CI97.5"))

coefs_BMI_phase_pb$Model <- "BMI_phase_pb"

# revalue the fixed effects names
coefs_BMI_phase_pb$FixedEffects <- revalue(
  coefs_BMI_phase_pb$Row.names,
  c(
    "(Intercept)" = "Intercept",
    "logadj_pb1000_S" = "3-PBA",
    "phaseOrganic" = "Organic diet"
  )
)

model_specs_BMI_phase_pb <- c(
  # Number of measurements taken from the length of the outcome variable used in the model
  length(model_BMI_phase_pb@frame$BMI_before_after_sds),
  # Number of participants taken from the levels of the ID variables
  nlevels(model_BMI_phase_pb@frame$ID),
  # Number of schools taken from the model details
  nlevels(model_BMI_phase_pb@flist$SCID)
)

# add the row titles to the model specs
obs_dets_BMI_phase_pb <- data.frame(rowtitles, model_specs_BMI_phase_pb)
names(obs_dets_BMI_phase_pb) <- c("Model details", "")
```

```{r echo=FALSE, include=TRUE}
tab_model(model_BMI_phase_pb,
  show.icc = TRUE,
  show.obs = TRUE, digits = 3,
  title = paste(model_BMI_phase_pb@call$formula[3])
)
```

`r kable(obs_dets_BMI_phase_pb)`

```{r diagnostics_BMIpbaphase, echo=FALSE}
rm(obs_dets_BMI_phase_pb, model_specs_BMI_phase_pb) # removing whatever not needed from previous chunk

plot(model_BMI_phase_pb, resid(.) ~ fitted(.) | phase)

plot(model_BMI_phase_pb, resid(.) ~ logadj_pb1000_S)

qqnorm(resid(model_BMI_phase_pb))
```

#### BMI ~ phase + 6-CN + random(...) 

__Inital model ("manuscript model")__

```{r BMIcnphase, echo=FALSE, include=FALSE}
model_BMI_phase_cn <- lmer(BMI_before_after_sds ~ cnlod + phase + (1 | SCID / ID),
  lmmdata_BMI,
  na.action = na.exclude
)

# summary(model_BMI_phase_cn)

coefs_BMI_phase_cn <- merge(
  as.data.frame(
    round(
      # getting from the model coefficients table
      # the fixed effects names --- row.names
      # the estimate --- col. 1
      # the std. error --- col. 2
      # the p-value --- col. 5
      coef(summary(model_BMI_phase_cn))[, c(1, 2, 5)],
      digits = 3
    )
  ),
  as.data.frame(
    round(
      # getting the confidence intervals omitting the first 3 rows that
      # refer to sigma (it is NA in the Wald method)
      confint.merMod(model_BMI_phase_cn, method = "Wald"),
      digits = 3
    )[-c(1:3), ]
  ),
  by = "row.names"
)

# change the names in the columns of the CIs
setnames(coefs_BMI_phase_cn, old = c("Pr(>|t|)", "2.5 %", "97.5 %"), new = c("p", "CI2.5", "CI97.5"))

coefs_BMI_phase_cn$Model <- "BMI_phase_cn"

# revalue the fixed effects names
coefs_BMI_phase_cn$FixedEffects <- revalue(
  coefs_BMI_phase_cn$Row.names,
  c(
    "(Intercept)" = "Intercept",
    "cnlodAbove LOD" = "6-CN >LOD",
    "phaseOrganic" = "Organic diet"
  )
)

model_specs_BMI_phase_cn <- c(
  # Number of measurements taken from the length of the outcome variable used in the model
  length(model_BMI_phase_cn@frame$BMI_before_after_sds),
  # Number of participants taken from the levels of the ID variables
  nlevels(model_BMI_phase_cn@frame$ID),
  # Number of schools taken from the model details
  nlevels(model_BMI_phase_cn@flist$SCID)
)

# add the row titles to the model specs
obs_dets_BMI_phase_cn <- data.frame(rowtitles, model_specs_BMI_phase_cn)
names(obs_dets_BMI_phase_cn) <- c("Model details", "")
```

```{r echo=FALSE, include=TRUE}
tab_model(model_BMI_phase_cn,
  show.icc = TRUE,
  show.obs = TRUE, digits = 3,
  title = paste(model_BMI_phase_cn@call$formula[3])
)
```

`r kable(obs_dets_BMI_phase_cn)`

```{r diagnostics_BMIcnphase, echo=FALSE}
rm(obs_dets_BMI_phase_cn, model_specs_BMI_phase_cn) # removing whatever not needed from previous chunk

plot(model_BMI_phase_cn, resid(.) ~ fitted(.) | phase)

plot(model_BMI_phase_cn, resid(.) ~ fitted(.) | cnlod)

qqnorm(resid(model_BMI_phase_cn))
```

#### BMI ~ phase + 8-OHdG + random(...)

__Inital model ("manuscript model")__

```{r BMIohphase, echo=FALSE, include=FALSE}
model_BMI_phase_oh <- lmer(BMI_before_after_sds ~ logadj_ohdg_S + phase + (1 | SCID / ID),
  lmmdata_BMI,
  na.action = na.exclude
)

# summary(model_BMI_phase_oh)

coefs_BMI_phase_oh <- merge(
  as.data.frame(
    round(
      # getting from the model coefficients table
      # the fixed effects names --- row.names
      # the estimate --- col. 1
      # the std. error --- col. 2
      # the p-value --- col. 5
      coef(summary(model_BMI_phase_oh))[, c(1, 2, 5)],
      digits = 3
    )
  ),
  as.data.frame(
    round(
      # getting the confidence intervals omitting the first 3 rows that
      # refer to sigma (it is NA in the Wald method)
      confint.merMod(model_BMI_phase_oh, method = "Wald"),
      digits = 3
    )[-c(1:3), ]
  ),
  by = "row.names"
)

# change the names in the columns of the CIs
setnames(coefs_BMI_phase_oh, old = c("Pr(>|t|)", "2.5 %", "97.5 %"), new = c("p", "CI2.5", "CI97.5"))

coefs_BMI_phase_oh$Model <- "BMI_phase_oh"

# revalue the fixed effects names
coefs_BMI_phase_oh$FixedEffects <- revalue(
  coefs_BMI_phase_oh$Row.names,
  c(
    "(Intercept)" = "Intercept",
    "logadj_ohdg_S" = "8-OHdG",
    "phaseOrganic" = "Organic diet"
  )
)

model_specs_BMI_phase_oh <- c(
  # Number of measurements taken from the length of the outcome variable used in the model
  length(model_BMI_phase_oh@frame$BMI_before_after_sds),
  # Number of participants taken from the levels of the ID variables
  nlevels(model_BMI_phase_oh@frame$ID),
  # Number of schools taken from the model details
  nlevels(model_BMI_phase_oh@flist$SCID)
)

# add the row titles to the model specs
obs_dets_BMI_phase_oh <- data.frame(rowtitles, model_specs_BMI_phase_oh)
names(obs_dets_BMI_phase_oh) <- c("Model details", "")
```

```{r echo=FALSE, include=TRUE}
tab_model(model_BMI_phase_oh,
  show.icc = TRUE,
  show.obs = TRUE, digits = 3,
  title = paste(model_BMI_phase_oh@call$formula[3])
)
```

`r kable(obs_dets_BMI_phase_oh)`

```{r diagnostics_BMIohphase, echo=FALSE}
rm(obs_dets_BMI_phase_oh, model_specs_BMI_phase_oh) # removing whatever not needed from previous chunk

plot(model_BMI_phase_oh, resid(.) ~ fitted(.) | phase)

plot(model_BMI_phase_oh, resid(.) ~ logadj_ohdg_S)

qqnorm(resid(model_BMI_phase_oh))
```

#### BMI ~ phase + 8-isoPGF2a + random(...)


```{r BMIisophase, echo=FALSE, include=FALSE}
model_BMI_phase_iso <- lmer(BMI_before_after_sds ~ logadj_isopgf2a1000_S + phase + (1 | SCID / ID),
  lmmdata_BMI,
  na.action = na.exclude
)

# summary(model_BMI_phase_iso)

coefs_BMI_phase_iso <- merge(
  as.data.frame(
    round(
      # getting from the model coefficients table
      # the fixed effects names --- row.names
      # the estimate --- col. 1
      # the std. error --- col. 2
      # the p-value --- col. 5
      coef(summary(model_BMI_phase_iso))[, c(1, 2, 5)],
      digits = 3
    )
  ),
  as.data.frame(
    round(
      # getting the confidence intervals omitting the first 3 rows that
      # refer to sigma (it is NA in the Wald method)
      confint.merMod(model_BMI_phase_iso, method = "Wald"),
      digits = 3
    )[-c(1:3), ]
  ),
  by = "row.names"
)

# change the names in the columns of the CIs
setnames(coefs_BMI_phase_iso, old = c("Pr(>|t|)", "2.5 %", "97.5 %"), new = c("p", "CI2.5", "CI97.5"))

coefs_BMI_phase_iso$Model <- "BMI_phase_iso"

# revalue the fixed effects names
coefs_BMI_phase_iso$FixedEffects <- revalue(
  coefs_BMI_phase_iso$Row.names,
  c(
    "(Intercept)" = "Intercept",
    "logadj_isopgf2a1000_S" = "8-iso-PGF2a",
    "phaseOrganic" = "Organic diet"
  )
)

model_specs_BMI_phase_iso <- c(
  # Number of measurements taken from the length of the outcome variable used in the model
  length(model_BMI_phase_iso@frame$BMI_before_after_sds),
  # Number of participants taken from the levels of the ID variables
  nlevels(model_BMI_phase_iso@frame$ID),
  # Number of schools taken from the model details
  nlevels(model_BMI_phase_iso@flist$SCID)
)

# add the row titles to the model specs
obs_dets_BMI_phase_iso <- data.frame(rowtitles, model_specs_BMI_phase_iso)
names(obs_dets_BMI_phase_iso) <- c("Model details", "")
```


```{r echo=FALSE, include=TRUE}
tab_model(model_BMI_phase_iso,
  show.icc = TRUE,
  show.obs = TRUE, digits = 3,
  title = paste(model_BMI_phase_iso@call$formula[3])
)
```

`r kable(obs_dets_BMI_phase_iso)`

```{r diagnostics_BMIisophase, echo=FALSE}
rm(obs_dets_BMI_phase_iso, model_specs_BMI_phase_iso) # removing whatever not needed from previous chunk

plot(model_BMI_phase_iso, resid(.) ~ fitted(.) | phase)

plot(model_BMI_phase_iso, resid(.) ~ logadj_isopgf2a1000_S)

qqnorm(resid(model_BMI_phase_iso))
```

#### BMI ~ phase + MDA + random(...)

__Inital model ("manuscript model")__

```{r BMImdaphase, echo=FALSE, include=FALSE}
model_BMI_phase_md <- lmer(BMI_before_after_sds ~ logadj_md1000_S + phase + (1 | SCID / ID),
  lmmdata_BMI,
  na.action = na.exclude
)

# summary(model_BMI_phase_md)

coefs_BMI_phase_md <- merge(
  as.data.frame(
    round(
      # getting from the model coefficients table
      # the fixed effects names --- row.names
      # the estimate --- col. 1
      # the std. error --- col. 2
      # the p-value --- col. 5
      coef(summary(model_BMI_phase_md))[, c(1, 2, 5)],
      digits = 3
    )
  ),
  as.data.frame(
    round(
      # getting the confidence intervals omitting the first 3 rows that
      # refer to sigma (it is NA in the Wald method)
      confint.merMod(model_BMI_phase_md, method = "Wald"),
      digits = 3
    )[-c(1:3), ]
  ),
  by = "row.names"
)

# change the names in the columns of the CIs
setnames(coefs_BMI_phase_md, old = c("Pr(>|t|)", "2.5 %", "97.5 %"), new = c("p", "CI2.5", "CI97.5"))

coefs_BMI_phase_md$Model <- "BMI_phase_md"


# revalue the fixed effects names
coefs_BMI_phase_md$FixedEffects <- revalue(
  coefs_BMI_phase_md$Row.names,
  c(
    "(Intercept)" = "Intercept",
    "logadj_md1000_S" = "MDA",
    "phaseOrganic" = "Organic diet"
  )
)

model_specs_BMI_phase_md <- c(
  # Number of measurements taken from the length of the outcome variable used in the model
  length(model_BMI_phase_md@frame$BMI_before_after_sds),
  # Number of participants taken from the levels of the ID variables
  nlevels(model_BMI_phase_md@frame$ID),
  # Number of schools taken from the model details
  nlevels(model_BMI_phase_md@flist$SCID)
)

# add the row titles to the model specs
obs_dets_BMI_phase_md <- data.frame(rowtitles, model_specs_BMI_phase_md)
names(obs_dets_BMI_phase_md) <- c("Model details", "")
```


```{r echo=FALSE, include=TRUE}
tab_model(model_BMI_phase_md,
  show.icc = TRUE,
  show.obs = TRUE, digits = 3,
  title = paste(model_BMI_phase_md@call$formula[3])
)
```


`r kable(obs_dets_BMI_phase_md)`

```{r diagnostics_BMImdaphase, echo=FALSE}
rm(obs_dets_BMI_phase_md, model_specs_BMI_phase_md) # removing whatever not needed from previous chunk

plot(model_BMI_phase_md, resid(.) ~ fitted(.) | phase)

plot(model_BMI_phase_md, resid(.) ~ logadj_md1000_S)

qqnorm(resid(model_BMI_phase_md))
```


## Benjamini-Hochberg p-value adjustment - without the intercepts

```{r pvalueadj_all2, echo=FALSE, include=FALSE}

# combine the p-values of all the models made so far
pvalmod2 <- list(
  coefs_pb_noINT[-1, c("Model", "FixedEffects", "p")], # 3
  coefs_oh_noINT[-1, c("Model", "FixedEffects", "p")], # 3
  coefs_iso[-1, c("Model", "FixedEffects", "p")], # 4
  coefs_md[-1, c("Model", "FixedEffects", "p")], # 4
  coefs_CN_noINT[-1, c("Model", "FixedEffects", "p")], # 3
  coefs_oh_pb[-1, c("Model", "FixedEffects", "p")], # 5
  coefs_iso_pb[-1, c("Model", "FixedEffects", "p")], # 5
  coefs_md_pb[-1, c("Model", "FixedEffects", "p")], # 5
  coefs_oh_cn[-1, c("Model", "FixedEffects", "p")], # 5
  coefs_iso_cn[-1, c("Model", "FixedEffects", "p")], # 5
  coefs_md_cn[-1, c("Model", "FixedEffects", "p")], # 5
  coefs_BMI_phase[-1, c("Model", "FixedEffects", "p")], # 1
  coefs_BMI_phase_pb[-1, c("Model", "FixedEffects", "p")], # 2
  coefs_BMI_phase_cn[-1, c("Model", "FixedEffects", "p")], # 2
  coefs_BMI_phase_md[-1, c("Model", "FixedEffects", "p")], # 2
  coefs_BMI_phase_oh[-1, c("Model", "FixedEffects", "p")], # 2
  coefs_BMI_phase_iso[-1, c("Model", "FixedEffects", "p")]
) # 2

all_pvalmod2 <- bind_rows(pvalmod2)

### Order data by p-value
all_pvalmod2 <- all_pvalmod2[order(all_pvalmod2$p), ]

# Benjamini-Hochberg
all_pvalmod2$BH_p <- round(p.adjust(all_pvalmod2$p, method = "BH", n = 58), digits = 3)
```

`r kable(all_pvalmod2)`


## Sensitivity analysis (these models are included in the Supplementary appendix)

### 1. Excluding the baseline sample

#### PBA ~ baseline PBA + DaysfromTreatment + phase + random(...)

```{r pbamodelNOBL, echo=FALSE, include=FALSE}
# model without interaction term
model_pb_noINT_noBL <- lmer(logadj_pb1000_S_TR ~ DaysfromTreatment + phase + (1 | SCID / ID), lmmdata_dates_MOD, na.action = na.exclude)

# summary(model_pb_noINT_noBL)

coefs_pb_noINT_noBL <- merge(
  as.data.frame(
    round(
      # getting from the model coefficients table
      # the fixed effects names --- row.names
      # the estimate --- col. 1
      # the std. error --- col. 2
      # the p-value --- col. 5
      coef(summary(model_pb_noINT_noBL))[, c(1, 2, 5)],
      digits = 3
    )
  ),
  as.data.frame(
    round(
      # getting the confidence intervals omitting the first 3 rows that
      # refer to sigma (it is NA in the Wald method)
      confint.merMod(model_pb_noINT_noBL, method = "Wald"),
      digits = 3
    )[-c(1:3), ]
  ),
  by = "row.names"
)

# change the names in the columns of the CIs
setnames(coefs_pb_noINT_noBL, old = c("Pr(>|t|)", "2.5 %", "97.5 %"), new = c("p", "CI2.5", "CI97.5"))

coefs_pb_noINT_noBL$Model <- "pb_noINT_noBL"

# revalue the fixed effects names
coefs_pb_noINT_noBL$FixedEffects <- revalue(
  coefs_pb_noINT_noBL$Row.names,
  c(
    "(Intercept)" = "Intercept",
    "DaysfromTreatment" = "Time (days)",
    "phaseOrganic" = "Organic diet"
  )
)

model_specs_pb_noBL <- c(
  # Number of measurements taken from the length of the outcome variable used in the model
  length(model_pb_noINT_noBL@frame$logadj_pb1000_S_TR),
  # Number of participants taken from the levels of the ID variables
  nlevels(model_pb_noINT_noBL@frame$ID),
  # Number of schools taken from the model details
  nlevels(model_pb_noINT_noBL@flist$SCID)
)

# add the row titles to the model specs
obs_dets_pb_noBL <- data.frame(rowtitles, model_specs_pb_noBL)
names(obs_dets_pb_noBL) <- c("Model details", "")
```


```{r echo=FALSE, include=TRUE}
tab_model(model_pb_noINT_noBL,
  show.icc = TRUE,
  show.obs = TRUE, digits = 3,
  title = paste(model_pb_noINT_noBL@call$formula[3])
)
```

`r kable(obs_dets_pb_noBL)`

```{r diagnostics_pbmodelnoBL, echo=FALSE}
rm(obs_dets_pb_noBL, model_specs_pb_noBL) # removing whatever not needed from previous chunk

plot(model_pb_noINT_noBL, resid(.) ~ fitted(.) | phase)

plot(model_pb_noINT_noBL, resid(.) ~ DaysfromTreatment)

qqnorm(resid(model_pb_noINT_noBL))
```

#### OSI biom ~ baseline OSI + DaysfromTreatment + phase + (phase*DaysfromTreatment if p<0.05) + random(...)

```{r ohmodelnoBL, echo=FALSE, include=FALSE}
# OH
# model without interaction term
model_oh_noINT_noBL <- lmer(logadj_ohdg_S_TR ~ DaysfromTreatment + phase + phase * DaysfromTreatment + (1 | SCID / ID), lmmdata_dates_MOD, na.action = na.exclude)

# summary(model_oh_noINT_noBL)

coefs_oh_noINT_noBL <- merge(
  as.data.frame(
    round(
      # getting from the model coefficients table
      # the fixed effects names --- row.names
      # the estimate --- col. 1
      # the std. error --- col. 2
      # the p-value --- col. 5
      coef(summary(model_oh_noINT_noBL))[, c(1, 2, 5)],
      digits = 3
    )
  ),
  as.data.frame(
    round(
      # getting the confidence intervals omitting the first 3 rows that
      # refer to sigma (it is NA in the Wald method)
      confint.merMod(model_oh_noINT_noBL, method = "Wald"),
      digits = 3
    )[-c(1:3), ]
  ),
  by = "row.names"
)

# change the names in the columns of the CIs
setnames(coefs_oh_noINT_noBL, old = c("Pr(>|t|)", "2.5 %", "97.5 %"), new = c("p", "CI2.5", "CI97.5"))

coefs_oh_noINT_noBL$Model <- "oh_noINT_noBL"

# revalue the fixed effects names
coefs_oh_noINT_noBL$FixedEffects <- revalue(
  coefs_oh_noINT_noBL$Row.names,
  c(
    "(Intercept)" = "Intercept",
    "DaysfromTreatment" = "Time (days)",
    "phaseOrganic" = "Organic diet"
  )
)

model_specs_oh_noBL <- c(
  # Number of measurements taken from the length of the outcome variable used in the model
  length(model_oh_noINT_noBL@frame$logadj_ohdg_S_TR),
  # Number of participants taken from the levels of the ID variables
  nlevels(model_oh_noINT_noBL@frame$ID),
  # Number of schools taken from the model details
  nlevels(model_oh_noINT_noBL@flist$SCID)
)

# add the row titles to the model specs
obs_dets_oh_noBL <- data.frame(rowtitles, model_specs_oh_noBL)
names(obs_dets_oh_noBL) <- c("Model details", "")
```


```{r echo=FALSE, include=TRUE}
tab_model(model_oh_noINT_noBL,
  show.icc = TRUE,
  show.obs = TRUE, digits = 3,
  title = paste(model_oh_noINT_noBL@call$formula[3])
)
```

`r kable(obs_dets_oh_noBL)`

```{r diagnostics_ohmodelnoBL, echo=FALSE}
rm(obs_dets_oh_noBL, model_specs_oh_noBL) # removing whatever not needed from previous chunk

plot(model_oh_noINT_noBL, resid(.) ~ fitted(.) | phase)

plot(model_oh_noINT_noBL, resid(.) ~ DaysfromTreatment)

qqnorm(resid(model_oh_noINT_noBL))
```

```{r isomodelnoBL, echo=FALSE, include=FALSE}
# ISO
model_iso_noBL <- lmer(logadj_isopgf2a1000_S_TR ~ DaysfromTreatment + phase + phase * DaysfromTreatment + (1 | SCID / ID), lmmdata_dates_MOD, na.action = na.exclude)

# summary(model_isonoBL)

coefs_iso_noBL <- merge(
  as.data.frame(
    round(
      # getting from the model coefficients table
      # the fixed effects names --- row.names
      # the estimate --- col. 1
      # the std. error --- col. 2
      # the p-value --- col. 5
      coef(summary(model_iso_noBL))[, c(1, 2, 5)],
      digits = 3
    )
  ),
  as.data.frame(
    round(
      # getting the confidence intervals omitting the first 3 rows that
      # refer to sigma (it is NA in the Wald method)
      confint.merMod(model_iso_noBL, method = "Wald"),
      digits = 3
    )[-c(1:3), ]
  ),
  by = "row.names"
)

# change the names in the columns of the CIs
setnames(coefs_iso_noBL, old = c("Pr(>|t|)", "2.5 %", "97.5 %"), new = c("p", "CI2.5", "CI97.5"))

coefs_iso_noBL$Model <- "iso_noBL"

# revalue the fixed effects names
coefs_iso_noBL$FixedEffects <- revalue(
  coefs_iso_noBL$Row.names,
  c(
    "(Intercept)" = "Intercept",
    "DaysfromTreatment" = "Time (days)",
    "phaseOrganic" = "Organic diet",
    "DaysfromTreatment:phaseOrganic" = "Time*Organic diet"
  )
)

model_specs_iso_noBL <- c(
  # Number of measurements taken from the length of the outcome variable used in the model
  length(model_iso_noBL@frame$logadj_isopgf2a1000_S_TR),
  # Number of participants taken from the levels of the ID variables
  nlevels(model_iso_noBL@frame$ID),
  # Number of schools taken from the model details
  nlevels(model_iso_noBL@flist$SCID)
)

# add the row titles to the model specs
obs_dets_iso_noBL <- data.frame(rowtitles, model_specs_iso_noBL)
names(obs_dets_iso_noBL) <- c("Model details", "")
```

```{r echo=FALSE, include=TRUE}
tab_model(model_iso_noBL,
  show.icc = TRUE,
  show.obs = TRUE, digits = 3,
  title = paste(model_iso_noBL@call$formula[3])
)
```

`r kable(obs_dets_iso_noBL)`

```{r diagnostics_isomodelnoBL, echo=FALSE}
rm(obs_dets_iso_noBL, model_specs_iso_noBL) # removing whatever not needed from previous chunk

plot(model_iso_noBL, resid(.) ~ fitted(.) | phase)

plot(model_iso_noBL, resid(.) ~ DaysfromTreatment)

qqnorm(resid(model_iso_noBL))
```

```{r mdamodelnoBL, echo=FALSE, include=FALSE}
# MDA
model_md_noBL <- lmer(logadj_md1000_S_TR ~ DaysfromTreatment + phase + phase * DaysfromTreatment + (1 | SCID / ID), lmmdata_dates_MOD, na.action = na.exclude)

coefs_md_noBL <- merge(
  as.data.frame(
    round(
      # getting from the model coefficients table
      # the fixed effects names --- row.names
      # the estimate --- col. 1
      # the std. error --- col. 2
      # the p-value --- col. 5
      coef(summary(model_md_noBL))[, c(1, 2, 5)],
      digits = 3
    )
  ),
  as.data.frame(
    round(
      # getting the confidence intervals omitting the first 3 rows that
      # refer to sigma (it is NA in the Wald method)
      confint.merMod(model_md_noBL, method = "Wald"),
      digits = 3
    )[-c(1:3), ]
  ),
  by = "row.names"
)

# change the names in the columns of the CIs
setnames(coefs_md_noBL, old = c("Pr(>|t|)", "2.5 %", "97.5 %"), new = c("p", "CI2.5", "CI97.5"))

coefs_md_noBL$Model <- "md_noBL"

# revalue the fixed effects names
coefs_md_noBL$FixedEffects <- revalue(
  coefs_md_noBL$Row.names,
  c(
    "(Intercept)" = "Intercept",
    "DaysfromTreatment" = "Time (days)",
    "phaseOrganic" = "Organic diet",
    "DaysfromTreatment:phaseOrganic" = "Time*Organic diet"
  )
)

model_specs_md_noBL <- c(
  # Number of measurements taken from the length of the outcome variable used in the model
  length(model_md_noBL@frame$logadj_md1000_S_TR),
  # Number of participants taken from the levels of the ID variables
  nlevels(model_md_noBL@frame$ID),
  # Number of schools taken from the model details
  nlevels(model_md_noBL@flist$SCID)
)

# add the row titles to the model specs
obs_dets_md_noBL <- data.frame(rowtitles, model_specs_md_noBL)
names(obs_dets_md_noBL) <- c("Model details", "")
```


```{r echo=FALSE, include=TRUE}
tab_model(model_md_noBL,
  show.icc = TRUE,
  show.obs = TRUE, digits = 3,
  title = paste(model_md_noBL@call$formula[3])
)
```

`r kable(obs_dets_md_noBL)`

```{r diagnostics_mdamodelnoBL, echo=FALSE}
rm(obs_dets_md_noBL, model_specs_md_noBL) # removing whatever not needed from previous chunk

plot(model_md_noBL, resid(.) ~ fitted(.) | phase)

plot(model_md_noBL, resid(.) ~ DaysfromTreatment)

qqnorm(resid(model_md_noBL))
```

#### CN ~ DaysfromTreatment + phase + random(...)

```{r cnmodelnoBL, echo=FALSE, include=FALSE}
# 6-CN
# model without interaction term
model_CN_noINT_noBL <- glmer(cnlod_TR ~ phase + DaysfromTreatment + (1 | SCID / ID),
  data = lmmdata_dates_MOD,
  family = binomial(logit)
)

coefs_CN_noINT_noBL <- merge(
  as.data.frame(
    round(
      # getting from the model coefficients table
      # the fixed effects names --- row.names
      # the estimate --- col. 1
      # the std. error --- col. 2
      # the p-value --- col. 4
      coef(summary(model_CN_noINT_noBL))[, c(1, 2, 4)],
      digits = 3
    )
  ),
  as.data.frame(
    round(
      # getting the confidence intervals omitting the first 3 rows that
      # refer to sigma (it is NA in the Wald method)
      confint.merMod(model_CN_noINT_noBL, method = "Wald"),
      digits = 3
    )[-c(1:2), ]
  ),
  by = "row.names"
)

# change the names in the columns of the CIs
setnames(coefs_CN_noINT_noBL, old = c("Pr(>|z|)", "2.5 %", "97.5 %"), new = c("p", "CI2.5", "CI97.5"))

coefs_CN_noINT_noBL$Model <- "CN_noINT_noBL"

# revalue the fixed effects names
coefs_CN_noINT_noBL$FixedEffects <- revalue(
  coefs_CN_noINT_noBL$Row.names,
  c(
    "(Intercept)" = "Intercept",
    "DaysfromTreatment" = "Time (days)",
    "phaseOrganic" = "Organic diet"
  )
)

# exponentiate to get the OR and corresponding CIs
coefs_CN_noINT_noBL$OR <- round(exp(coefs_CN_noINT_noBL$Estimate), digits = 3)
coefs_CN_noINT_noBL$ORCI2.5 <- round(exp(coefs_CN_noINT_noBL$CI2.5), digits = 3)
coefs_CN_noINT_noBL$ORCI97.5 <- round(exp(coefs_CN_noINT_noBL$CI97.5), digits = 3)

# add a new variable with the coefficients and the CIs
coefs_CN_noINT_noBL$coefficients <- with(
  coefs_CN_noINT_noBL,
  paste0(
    Estimate, " (",
    CI2.5, ",", " ", CI97.5, ")"
  )
)

# add a new variable with the exponentiated coefficients and the CIs
coefs_CN_noINT_noBL$ORcoefficients <- with(
  coefs_CN_noINT_noBL,
  paste0(
    OR, " (",
    ORCI2.5, ",", " ", ORCI97.5, ")"
  )
)

model_specs_CN_noBL <- c(
  # Number of measurements taken from the length of the outcome variable used in the model
  length(model_CN_noINT_noBL@frame$cnlod_TR),
  # Number of participants taken from the levels of the ID variables
  nlevels(model_CN_noINT_noBL@frame$ID),
  # Number of schools taken from the model details
  nlevels(model_CN_noINT_noBL@flist$SCID)
)

# add the row titles to the model specs
obs_dets_CN_noBL <- data.frame(rowtitles, model_specs_CN_noBL)
names(obs_dets_CN_noBL) <- c("Model details", "")
```


```{r echo=FALSE, include=TRUE}
tab_model(model_CN_noINT_noBL,
  show.icc = TRUE,
  show.obs = TRUE, digits = 3,
  title = paste(model_CN_noINT_noBL@call$formula[3])
)
```

`r kable(obs_dets_CN_noBL)`

```{r diagnostics_cnmodelnoBL, echo=FALSE}
rm(obs_dets_CN_noBL, model_specs_CN_noBL) # removing whatever not needed from previous chunk

plot(model_CN_noINT_noBL, resid(.) ~ fitted(.) | phase)

plot(model_CN_noINT_noBL, resid(.) ~ DaysfromTreatment)

qqnorm(resid(model_CN_noINT_noBL))
```


### 2. Excluding 2 participants that followed opposite pattern based on their school

#### PBA ~ baseline PBA + DaysfromTreatment + phase + (phase*DaysfromTreatment if p<0.05) + random(...)

```{r pbamodela, echo=FALSE, include=FALSE}
# 3-PBA
# model without interaction term
model_pb_noINTa <- lmer(logadj_pb1000_S_TR ~ logadj_pb1000_S_BL + DaysfromTreatment + phase + SCID + (1 | ID), lmmdata_dates_MODa, na.action = na.exclude)

# summary(model_pb_noINTa)

coefs_pb_noINTa <- merge(
  as.data.frame(
    round(
      # getting from the model coefficients table
      # the fixed effects names --- row.names
      # the estimate --- col. 1
      # the std. error --- col. 2
      # the p-value --- col. 5
      coef(summary(model_pb_noINTa))[, c(1, 2, 5)],
      digits = 3
    )
  ),
  as.data.frame(
    round(
      # getting the confidence intervals omitting the first 3 rows that
      # refer to sigma (it is NA in the Wald method)
      confint.merMod(model_pb_noINTa, method = "Wald"),
      digits = 3
    )[-c(1:3), ]
  ),
  by = "row.names"
)

# change the names in the columns of the CIs
setnames(coefs_pb_noINTa, old = c("Pr(>|t|)", "2.5 %", "97.5 %"), new = c("p", "CI2.5", "CI97.5"))

coefs_pb_noINTa$Model <- "pb_noINTa"

# revalue the fixed effects names
coefs_pb_noINTa$FixedEffects <- revalue(
  coefs_pb_noINTa$Row.names,
  c(
    "(Intercept)" = "Intercept",
    "DaysfromTreatment" = "Time (days)",
    "phaseOrganic" = "Organic diet",
    "logadj_pb1000_S_BL" = "Baseline 3-PBA levels"
  )
)

model_specs_pba <- c(
  # Number of measurements taken from the length of the outcome variable used in the model
  length(model_pb_noINTa@frame$logadj_pb1000_S_TR),
  # Number of participants taken from the levels of the ID variables
  nlevels(model_pb_noINTa@frame$ID),
  # Number of schools taken from the model details
  nlevels(model_pb_noINTa@flist$SCID)
)

# add the row titles to the model specs
obs_dets_pba <- data.frame(rowtitles, model_specs_pba)
names(obs_dets_pba) <- c("Model details", "")
```


```{r echo=FALSE, include=TRUE}
tab_model(model_pb_noINTa,
  show.icc = TRUE,
  show.obs = TRUE, digits = 3,
  title = paste(model_pb_noINTa@call$formula[3])
)
```

`r kable(obs_dets_pba)`

```{r diagnostics_pbmodela, echo=FALSE}
rm(obs_dets_pba, model_specs_pba) # removing whatever not needed from previous chunk

plot(model_pb_noINTa, resid(.) ~ fitted(.) | phase)

plot(model_pb_noINTa, resid(.) ~ DaysfromTreatment)

qqnorm(resid(model_pb_noINTa))
```

#### OSI biom ~ baseline OSI + DaysfromTreatment + phase + (phase*DaysfromTreatment if p<0.05) + random(...)

```{r ohmodela, echo=FALSE, include=FALSE}
# 8-OHdG
# model without interaction term
model_oh_noINTa <- lmer(logadj_ohdg_S_TR ~ logadj_ohdg_S_BL + DaysfromTreatment + phase + SCID + (1 | ID), lmmdata_dates_MODa, na.action = na.exclude)

# summary(model_oh_noINTa)

coefs_oh_noINTa <- merge(
  as.data.frame(
    round(
      # getting from the model coefficients table
      # the fixed effects names --- row.names
      # the estimate --- col. 1
      # the std. error --- col. 2
      # the p-value --- col. 5
      coef(summary(model_oh_noINTa))[, c(1, 2, 5)],
      digits = 3
    )
  ),
  as.data.frame(
    round(
      # getting the confidence intervals omitting the first 3 rows that
      # refer to sigma (it is NA in the Wald method)
      confint.merMod(model_oh_noINTa, method = "Wald"),
      digits = 3
    )[-c(1:3), ]
  ),
  by = "row.names"
)

# change the names in the columns of the CIs
setnames(coefs_oh_noINTa, old = c("Pr(>|t|)", "2.5 %", "97.5 %"), new = c("p", "CI2.5", "CI97.5"))

coefs_oh_noINTa$Model <- "oh_noINTa"

# revalue the fixed effects names
coefs_oh_noINTa$FixedEffects <- revalue(
  coefs_oh_noINTa$Row.names,
  c(
    "(Intercept)" = "Intercept",
    "DaysfromTreatment" = "Time (days)",
    "phaseOrganic" = "Organic diet",
    "logadj_ohdg_S_BL" = "Baseline 8-OhdG levels"
  )
)

model_specs_oha <- c(
  # Number of measurements taken from the length of the outcome variable used in the model
  length(model_oh_noINTa@frame$logadj_ohdg_S_TR),
  # Number of participants taken from the levels of the ID variables
  nlevels(model_oh_noINTa@frame$ID),
  # Number of schools taken from the model details
  nlevels(model_oh_noINTa@flist$SCID)
)

# add the row titles to the model specs
obs_dets_oha <- data.frame(rowtitles, model_specs_oha)
names(obs_dets_oha) <- c("Model details", "")
```


```{r echo=FALSE, include=TRUE}
tab_model(model_oh_noINTa,
  show.icc = TRUE,
  show.obs = TRUE, digits = 3,
  title = paste(model_oh_noINTa@call$formula[3])
)
```

`r kable(obs_dets_oha)`

```{r diagnostics_ohmodela, echo=FALSE}
rm(obs_dets_oha, model_specs_oha) # removing whatever not needed from previous chunk

plot(model_oh_noINTa, resid(.) ~ fitted(.) | phase)

plot(model_oh_noINTa, resid(.) ~ DaysfromTreatment)

qqnorm(resid(model_oh_noINTa))
```

```{r isomodela, echo=FALSE, include=FALSE}
# ISO
model_isoa <- lmer(logadj_isopgf2a1000_S_TR ~ logadj_isopgf2a1000_S_BL + DaysfromTreatment + phase + phase * DaysfromTreatment + (1 | SCID / ID), lmmdata_dates_MODa, na.action = na.exclude)

# summary(model_isoa)

coefs_isoa <- merge(
  as.data.frame(
    round(
      # getting from the model coefficients table
      # the fixed effects names --- row.names
      # the estimate --- col. 1
      # the std. error --- col. 2
      # the p-value --- col. 5
      coef(summary(model_isoa))[, c(1, 2, 5)],
      digits = 3
    )
  ),
  as.data.frame(
    round(
      # getting the confidence intervals omitting the first 3 rows that
      # refer to sigma (it is NA in the Wald method)
      confint.merMod(model_isoa, method = "Wald"),
      digits = 3
    )[-c(1:3), ]
  ),
  by = "row.names"
)

# change the names in the columns of the CIs
setnames(coefs_isoa, old = c("Pr(>|t|)", "2.5 %", "97.5 %"), new = c("p", "CI2.5", "CI97.5"))

coefs_isoa$Model <- "pb_isoa"

# revalue the fixed effects names
coefs_isoa$FixedEffects <- revalue(
  coefs_isoa$Row.names,
  c(
    "(Intercept)" = "Intercept",
    "DaysfromTreatment" = "Time (days)",
    "phaseOrganic" = "Organic diet",
    "logadj_isopgf2a1000_S_BL" = "Baseline 8-iso-PGF2a levels",
    "DaysfromTreatment:phaseOrganic" = "Time*Organic diet"
  )
)

model_specs_isoa <- c(
  # Number of measurements taken from the length of the outcome variable used in the model
  length(model_isoa@frame$logadj_isopgf2a1000_S_TR),
  # Number of participants taken from the levels of the ID variables
  nlevels(model_isoa@frame$ID),
  # Number of schools taken from the model details
  nlevels(model_isoa@flist$SCID)
)

# add the row titles to the model specs
obs_dets_isoa <- data.frame(rowtitles, model_specs_isoa)
names(obs_dets_isoa) <- c("Model details", "")
```


```{r echo=FALSE, include=TRUE}
tab_model(model_isoa,
  show.icc = TRUE,
  show.obs = TRUE, digits = 3,
  title = paste(model_isoa@call$formula[3])
)
```

`r kable(obs_dets_isoa)`

```{r diagnostics_isomodela, echo=FALSE}
rm(obs_dets_isoa, model_specs_isoa) # removing whatever not needed from previous chunk

plot(model_isoa, resid(.) ~ fitted(.) | phase)

plot(model_isoa, resid(.) ~ DaysfromTreatment)

qqnorm(resid(model_isoa))
```

```{r mdamodela, echo=FALSE, include=FALSE}
# MDA
model_mda <- lmer(logadj_md1000_S_TR ~ logadj_md1000_S_BL + DaysfromTreatment + phase + phase * DaysfromTreatment + (1 | SCID / ID), lmmdata_dates_MODa, na.action = na.exclude)

coefs_mda <- merge(
  as.data.frame(
    round(
      # getting from the model coefficients table
      # the fixed effects names --- row.names
      # the estimate --- col. 1
      # the std. error --- col. 2
      # the p-value --- col. 5
      coef(summary(model_mda))[, c(1, 2, 5)],
      digits = 3
    )
  ),
  as.data.frame(
    round(
      # getting the confidence intervals omitting the first 3 rows that
      # refer to sigma (it is NA in the Wald method)
      confint.merMod(model_mda, method = "Wald"),
      digits = 3
    )[-c(1:3), ]
  ),
  by = "row.names"
)

# change the names in the columns of the CIs
setnames(coefs_mda, old = c("Pr(>|t|)", "2.5 %", "97.5 %"), new = c("p", "CI2.5", "CI97.5"))

coefs_mda$Model <- "mda"

# revalue the fixed effects names
coefs_mda$FixedEffects <- revalue(
  coefs_mda$Row.names,
  c(
    "(Intercept)" = "Intercept",
    "DaysfromTreatment" = "Time (days)",
    "phaseOrganic" = "Organic diet",
    "logadj_md1000_S_BL" = "Baseline MDA levels",
    "DaysfromTreatment:phaseOrganic" = "Time*Organic diet"
  )
)

model_specs_mda <- c(
  # Number of measurements taken from the length of the outcome variable used in the model
  length(model_mda@frame$logadj_md1000_S_TR),
  # Number of participants taken from the levels of the ID variables
  nlevels(model_mda@frame$ID),
  # Number of schools taken from the model details
  nlevels(model_mda@flist$SCID)
)

# add the row titles to the model specs
obs_dets_mda <- data.frame(rowtitles, model_specs_mda)
names(obs_dets_mda) <- c("Model details", "")
```


```{r echo=FALSE, include=TRUE}
tab_model(model_mda,
  show.icc = TRUE,
  show.obs = TRUE, digits = 3,
  title = paste(model_mda@call$formula[3])
)
```

`r kable(obs_dets_mda)`

```{r diagnostics_mdamodela, echo=FALSE}
rm(obs_dets_mda, model_specs_mda) # removing whatever not needed from previous chunk

plot(model_mda, resid(.) ~ fitted(.) | phase)

plot(model_mda, resid(.) ~ DaysfromTreatment)

qqnorm(resid(model_mda))
```

#### CN ~ baseline CN + DaysfromTreatment + phase + random(...)

```{r cnmodela, echo=FALSE, include=FALSE}
# 6-CN
model_CN_noINTa <- glmer(cnlod_TR ~ cnlod_BL + phase + DaysfromTreatment + (1 | SCID / ID),
  data = lmmdata_dates_MODa,
  family = binomial(logit)
)

# summary(model_CN_noINTa)

coefs_CN_noINTa <- merge(
  as.data.frame(
    round(
      # getting from the model coefficients table
      # the fixed effects names --- row.names
      # the estimate --- col. 1
      # the std. error --- col. 2
      # the p-value --- col. 4
      coef(summary(model_CN_noINTa))[, c(1, 2, 4)],
      digits = 3
    )
  ),
  as.data.frame(
    round(
      # getting the confidence intervals omitting the first 3 rows that
      # refer to sigma (it is NA in the Wald method)
      confint.merMod(model_CN_noINTa, method = "Wald"),
      digits = 3
    )[-c(1:2), ]
  ),
  by = "row.names"
)

# change the names in the columns of the CIs
setnames(coefs_CN_noINTa, old = c("Pr(>|z|)", "2.5 %", "97.5 %"), new = c("p", "CI2.5", "CI97.5"))

coefs_CN_noINTa$Model <- "CN_noINTa"

# revalue the fixed effects names
coefs_CN_noINTa$FixedEffects <- revalue(
  coefs_CN_noINTa$Row.names,
  c(
    "(Intercept)" = "Intercept",
    "DaysfromTreatment" = "Time (days)",
    "phaseOrganic" = "Organic diet",
    "cnlod_BLAbove LOD" = "Baseline 6-CN >LOD"
  )
)

# exponentiate to get the OR and corresponding CIs
coefs_CN_noINTa$OR <- round(exp(coefs_CN_noINTa$Estimate), digits = 3)
coefs_CN_noINTa$ORCI2.5 <- round(exp(coefs_CN_noINTa$CI2.5), digits = 3)
coefs_CN_noINTa$ORCI97.5 <- round(exp(coefs_CN_noINTa$CI97.5), digits = 3)

# add a new variable with the coefficients and the CIs
coefs_CN_noINTa$coefficients <- with(
  coefs_CN_noINTa,
  paste0(
    Estimate, " (",
    CI2.5, ",", " ", CI97.5, ")"
  )
)

# add a new variable with the exponentiated coefficients and the CIs
coefs_CN_noINTa$ORcoefficients <- with(
  coefs_CN_noINTa,
  paste0(
    OR, " (",
    ORCI2.5, ",", " ", ORCI97.5, ")"
  )
)

model_specs_CNa <- c(
  # Number of measurements taken from the length of the outcome variable used in the model
  length(model_CN_noINTa@frame$cnlod_TR),
  # Number of participants taken from the levels of the ID variables
  nlevels(model_CN_noINTa@frame$ID),
  # Number of schools taken from the model details
  nlevels(model_CN_noINTa@flist$SCID)
)

# add the row titles to the model specs
obs_dets_CNa <- data.frame(rowtitles, model_specs_CNa)
names(obs_dets_CNa) <- c("Model details", "")
```


```{r echo=FALSE, include=TRUE}
tab_model(model_CN_noINTa,
  show.icc = TRUE,
  show.obs = TRUE, digits = 3,
  title = paste(model_CN_noINTa@call$formula[3])
)
```

`r kable(obs_dets_CNa)`

```{r diagnostics_cnmodela, echo=FALSE}
rm(obs_dets_CNa, model_specs_CNa) # removing whatever not needed from previous chunk

plot(model_CN_noINTa, resid(.) ~ fitted(.) | phase)

plot(model_CN_noINTa, resid(.) ~ DaysfromTreatment)

qqnorm(resid(model_CN_noINTa))
```

# Session information

```{r session, echo=FALSE}
sessionInfo()
```
