# Supplementary material for: A cluster-randomized crossover trial of organic diet impact on biomarkers of exposure to pesticides and biomarkers of oxidative stress/inflammation in primary school children
Source: PLoS One. 2019 Sep 4;14(9):e0219420. doi: 10.1371/journal.pone.0219420 (PMC6726134; doi:10.1371/journal.pone.0219420)
Supplement: S6 Text — (ZIP) [file pone.0219420.s008.zip › S6 Scripts and input_deidentif/ORGANIKO_manuscript_final_1904_part1_rev.rmd]

---
title: "A cluster-randomized cross over trial of organic diet for primary school children - Part 1"
output:
  word_document: default
  html_document: default
authors: Cyprus International Institute for Environmental and Public Health, Cyprus
  University of Technology, Limassol, Cyprus.
---


```{r setup, include=FALSE}
knitr::opts_chunk$set(echo = TRUE)
```
  
The script was prepared by Corina Konstantinou and Xanthi Andrianou for the statistical analysis of the cluster-randomized crossover trial of organic diet for primary school children, conducted within the EU LIFE+ programme funded project Organiko in Cyprus.

This script includes Part 1 of the analysis (descriptives, description of the change in biomarker levels) and the dataset that will be the input of Part 2 of the analysis.

__Update: April 2019 __
Following the manuscript review for PlosOne, the script was revised to include
reviewer's suggestions.


```{r libraries, include=FALSE}

## Prepare workspace & install libraries
rm(list = ls(all = TRUE))

ipak <- function(pkg){
  new.pkg <- pkg[!(pkg %in% installed.packages()[, "Package"])]
  if (length(new.pkg)) 
    install.packages(new.pkg, dependencies = TRUE)
  sapply(pkg, require, character.only = TRUE)
}

# usage
packages <- c("readxl","plyr","dtplyr","data.table","tidyr","knitr",
              "tibble","Hmisc","tableone","compare","stargazer",
              "readr","ggplot2","sjPlot","tidyverse","lubridate",
              "eeptools", "Rcpp", "nlme", "lme4","lmerTest",
              "texreg","reshape","scales","FSA","NADA",
              "childsds", "sjPlot")

ipak(packages)

```

```{r baseline data reading and inspection, include=FALSE}
## Baseline questionnaire - Data inspection

#Three files named:
#- Baseline_Ques(Final) 250517-EA
#- Baseline_Ques(Final) 250517-SI
#- Baseline_Ques(Final) 250517-IC are located in the "Analysis" folder.

#The compiled data file "mergedbaseline"" contains 191 observations and 
#72 variables. 

#Variable names, description, type and valid values are described in the file:
#"Variables characteristics" located in the same folder.

#The below actions have been done for data inspection:

#- Read data
#- Merge the 3 files into 1
#- Create school variable by deleting last 2 characters of Code
#- Change variable types into factors/characters
#- Format dates

#Additional actions:

#- Delete variable V20 because it contains no data
#- Convert 555 (missing values) to NA
#- Calculate age at baseline

#+ first subset in order to omit NA
#+ merge baseline data with age data

#-Merge baseline data with samples per participant data. The file "Samples per participant.csv" 
#is located in the "Analysis" folder and contains 191 observations and 7 variables. Variable names, description, type and valid values are 
#described in the file "Variables characteristics" located in the same folder.

# read data & merge 
baseline1<-read.csv(file="Baseline_Ques(Final) 250517-EA.csv", 
header=T, sep=";")
baseline2<-read.csv(file="Baseline_Ques(Final) 250517-SI.csv", 
header=T, sep=";")
baseline3<-read.csv(file="Baseline_Ques(Final) 250517-IC.csv", 
header=T, sep=";")

baseline<-rbind.data.frame(baseline1, baseline2, baseline3)

# merge baseline data with samples per participant data
samplesperpart<-read.csv(file="Samples and days per participant.csv", header=T, sep=";")
# check variable types
str(samplesperpart)

# change code to factor
samplesperpart$Code<- as.factor(samplesperpart$Code)

mergedbaseline<-merge(baseline,samplesperpart, by="Code")

```

```{r recode variables, include=FALSE}
# create school variable by deleting last 2 characters of Code 
# Code needs to be a character
mergedbaseline$Code<-as.character(mergedbaseline$Code)
mergedbaseline$school<- substr(mergedbaseline$Code, 
                               start=1,
                               stop=nchar(mergedbaseline$Code)-2)


# change variable types into factors
mergedbaseline[, c("Editor", "Code", "Group", "Completion_study",
                   "medulev", "Other_educational_level_m",
                   "fedulev", "Gender", "handinmouth", "school")]<-lapply(
                     mergedbaseline[, c("Editor", "Code", "Group", 
                                        "Completion_study",
                                        "medulev", "Other_educational_level_m",
                                        "fedulev", "Gender", "handinmouth",
                                        "school")], factor)

# change variable types into characters
mergedbaseline[, c("city_village", "product_name",
                   "other_activity_name", "Other_Ctivity_name_1",
                   "other_sedent_name", "Other_sedent_name_1")]<- lapply(
                     mergedbaseline[, c("city_village",
                                        "product_name", "other_activity_name",
                                        "Other_Ctivity_name_1",
                                        "other_sedent_name", 
                                        "Other_sedent_name_1")], as.character)

# format dates 
mergedbaseline[, c("Qcompletion_date", "birthdate", "anthr_date_start",
                   "anthr_date_endorg","anthr_date_endconv")]<-lapply(
                     mergedbaseline[, c("Qcompletion_date", "birthdate",
                                        "anthr_date_start",
                                        "anthr_date_endorg",
                                        "anthr_date_endconv")],
                     as.Date, format="%d/%m/%Y")

# delete variable V20 because it contains no data
mergedbaseline1<-subset(mergedbaseline, select=-V20) 

# convert 555 (missing values) to NA
mergedbaseline1[mergedbaseline1==555] <- NA
str(mergedbaseline1)

# create total samples number variable by adding all separate samples
mergedbaseline1$totsamples<-with(mergedbaseline1, S1 + S2 + S3 + S4 + S5 + S6)

# change totsamples variable  into factors
mergedbaseline1$totsamples<-as.factor(mergedbaseline1$totsamples)

# calculate age with decimals
# calculate the age at the start of the study
# subset with date start and birthdate in order to omit NA and calculate age_start
baseline_age1<-subset(mergedbaseline1, 
                      select=c("Code","birthdate","anthr_date_start"))
baseline_age1 <- na.omit(baseline_age1)
baseline_age1$age_baseline<-with(baseline_age1, 
                                 age_calc(dob=birthdate, 
                                          enddate=anthr_date_start, 
                                          units = "years"))

mergedbaseline_age1<-merge(mergedbaseline1, baseline_age1[c("Code","age_baseline")], by="Code",
                           all = TRUE)

# calculate the age at the end of the organic treatment
baseline_age2<-subset(mergedbaseline1, 
                      select=c("Code","birthdate","anthr_date_endorg"))
baseline_age2 <- na.omit(baseline_age2)
baseline_age2$age_endorg<-with(baseline_age2, 
                               age_calc(dob=birthdate,
                                        enddate=anthr_date_endorg, 
                                        units = "years"))

mergedbaseline_age2<-merge(mergedbaseline_age1, 
                           baseline_age2[c("Code","age_endorg")], by="Code",all = TRUE)

# calculate the age at the end of the conventional treatment for Group 1 only
baseline_age3<-subset(mergedbaseline1,
                      select=c("Code","birthdate","anthr_date_endconv"))
baseline_age3 <- na.omit(baseline_age3)
baseline_age3$age_endcon<-with(baseline_age3, 
                               age_calc(dob=birthdate,
                                        enddate=anthr_date_endconv, 
                                        units = "years"))

mergedbaseline2<-merge(mergedbaseline_age2,
                       baseline_age3[c("Code","age_endcon")], by="Code",all = TRUE)

# revalue categorical variables to their actual values
mergedbaseline2$Sex <- revalue(mergedbaseline2$Gender, 
                               c("1"="Male", "2"="Female"))

# calculate BMI based on formula: weight/height^2
mergedbaseline2$BMI_start<-mergedbaseline2$Weight_start/
                          ((mergedbaseline2$Height_start/100)^2)
mergedbaseline2$BMI_endorg<-mergedbaseline2$Weight_endorg/
                          ((mergedbaseline2$Height_endorg/100)^2)
mergedbaseline2$BMI_endcon<-mergedbaseline2$Weight_endconv/
                          ((mergedbaseline2$Height_endconv/100)^2)

# calculate BMI SDS based on WHO 2007 growth references
mergedbaseline2$BMI_start_sds <- sds(mergedbaseline2$BMI_start,
                       age = mergedbaseline2$age_baseline,
                       sex = mergedbaseline2$Sex, 
                       male = "Male", female = "Female",
                       ref = who2007.ref,
                       item = "bmi",
                       type = "SDS")

mergedbaseline2$BMI_endorg_sds <- sds(mergedbaseline2$BMI_endorg,
                       age = mergedbaseline2$age_endorg,
                       sex = mergedbaseline2$Sex, 
                       male = "Male", female = "Female",
                       ref = who2007.ref,
                       item = "bmi",
                       type = "SDS")

mergedbaseline2$BMI_endcon_sds <- sds(mergedbaseline2$BMI_endcon,
                       age = mergedbaseline2$age_endcon,
                       sex = mergedbaseline2$Sex, 
                       male = "Male", female = "Female",
                       ref = who2007.ref,
                       item = "bmi",
                       type = "SDS")

# Check the new BMI variables
summary(mergedbaseline2$BMI_start_sds)
summary(mergedbaseline2$BMI_endorg_sds)
summary(mergedbaseline2$BMI_endcon_sds)

# create categories based on WHO cut-off points for 
# thinness, normal, overweight and obese.
# <-2: Thinness, 1>-2: Normal, >1: Overweight, >2: Obese
mergedbaseline2$BMI_for_age_start <- cut(mergedbaseline2$BMI_start_sds,
                               breaks=c(-Inf, -2, 1, 2, Inf),
                               labels=c("Thinness","Normal","Overweight","Obese"))
mergedbaseline2$BMI_for_age_endorg <- cut(mergedbaseline2$BMI_endorg_sds,
                               breaks=c(-Inf, -2, 1, 2, Inf),
                               labels=c("Thinness","Normal","Overweight","Obese"))
mergedbaseline2$BMI_for_age_endcon <- cut(mergedbaseline2$BMI_endcon_sds,
                               breaks=c(-Inf, -2, 1, 2, Inf),
                               labels=c("Thinness","Normal","Overweight","Obese"))

# revalue categorical variables to their actual values: 
# For 6=Other, 7=Missing and 8=NA use NA
mergedbaseline2$Group1 <- revalue(mergedbaseline2$Group, 
                                  c("1"="First organic", "2"="First conventional"))
mergedbaseline2$medulev1 <- revalue(mergedbaseline2$medulev, 
                                    c("1"="Primary", "2"="Secondary", 
                                      "3"="University/college", 
                                      "4"="Master/PhD", "6"= NA,"7"=NA, "8"=NA))
mergedbaseline2$fedulev1 <- revalue(mergedbaseline2$fedulev, 
                                    c("1"="Primary", "2"="Secondary", 
                                      "3"="University/college", 
                                      "4"="Master/PhD", "6"=NA,"7"=NA, "8"=NA))
mergedbaseline2$Handinmouth1 <- revalue(mergedbaseline2$handinmouth, 
                                        c("0"="No", "1"="Yes","7"=NA))

# recode Days_Org in categories 0-11 days (dropouts), 12-40 days (active participants)
mergedbaseline2$daysorg <- cut(mergedbaseline2$Days_Org,
                               breaks=c(-Inf, 11, 40),
                               labels=c("Dropouts","Active participants"))

# recode Days_Org in categories 0-11, 12-21, 22-28, 29-40
mergedbaseline2$daysorgcat <- cut(mergedbaseline2$Days_Org,
                               breaks=c(-Inf, 11, 21, 28, 40),
                               labels=c("0-11 days","12-21 days","22-28 days","29-40 days"))

# Last make the variable selection
selectionDescr<-c("Group1","medulev1","fedulev1","Sex","age_baseline",
                  "Waist_start", "Waist_endorg","Waist_endconv",
                  "BMI_start","BMI_endorg","BMI_endcon",
                  "BMI_for_age_start","BMI_for_age_endorg","BMI_for_age_endcon",
                  "totsamples","daysorgcat","Handinmouth1")

categorvariablesDescr<-c("Group1","medulev1","fedulev1","Sex",
                         "BMI_for_age_start","BMI_for_age_endorg","BMI_for_age_endcon",
                         "totsamples","daysorgcat","Handinmouth1")

# convert NA values to 0 in columns where the times per week are denoted in order to be included in the stats
mergedbaseline2[c("park_week","garden_week",
                  "run_week", "cyc_week", "bask_week", "voll_week", "swim_week",
                  "danc_week", "other_activity_time","Other_activity_time_1",
                  "tv_week", "comp_week",
                  "tablet_week", "mobile_week",
                  "other_sedent_week","Other_sedent_week_1")][is.na(mergedbaseline2[c("park_week","garden_week",
                  "run_week", "cyc_week", "bask_week", "voll_week", "swim_week",
                  "danc_week", "other_activity_time","Other_activity_time_1",
                  "tv_week", "comp_week",
                  "tablet_week", "mobile_week",
                  "other_sedent_week","Other_sedent_week_1")])] <- 0

# summarize time spent outside
mergedbaseline2$outside_time<-with(mergedbaseline2, park_week+garden_week)

# summarize time spent for physical activities
mergedbaseline2$physactiv_time<-with(mergedbaseline2, run_week+cyc_week+
                                       bask_week+voll_week+swim_week+danc_week+
                                       other_activity_time+Other_activity_time_1)

# summarize time spent for sedentary activities
mergedbaseline2$sedentactiv_time<-with(mergedbaseline2, tv_week+comp_week+
                                                           tablet_week+mobile_week+
                                                           other_sedent_week+
                                                           Other_sedent_week_1)

selectionActivities<-c("garden_week","park_week","run_week","cyc_week",
                       "bask_week","foot_week","voll_week","swim_week",
                       "danc_week","tv_week","comp_week", "tablet_week",
                       "mobile_week","outside_time","physactiv_time",
                       "sedentactiv_time")

# create subset with participants with more than 12 days in the organic phase (active)
mergedbaseline3<-droplevels(mergedbaseline2[which(mergedbaseline2$Days_Org > 11), ])

# create subset with bmi data of the active participants 
# per reviewer's request
bmidata<-mergedbaseline3[c("Code","BMI_start","BMI_endorg",
                  "BMI_start_sds", "BMI_endorg_sds", 
                  "BMI_for_age_start", "BMI_for_age_endorg")]

# write csv file with individual BMI data
BMI_ind_data<-write.csv(bmidata,file="bmidata.csv", row.names=FALSE)

# check normality of variables
qqnorm(mergedbaseline3$Waist_start) 
hist(mergedbaseline3$Waist_start)

qqnorm(mergedbaseline3$physactiv_time)  
hist(mergedbaseline3$physactiv_time)

qqnorm(mergedbaseline3$sedentactiv_time) 
hist(mergedbaseline3$sedentactiv_time)

selectionnonnorm<-c("Waist_start", "Waist_endorg","Waist_endconv")
selectionactnonnorm<-c("physactiv_time","sedentactiv_time")

# create subset with participants with less than 12 days in the organic phase
mergedbaselinedropouts<-droplevels(mergedbaseline2[which(mergedbaseline2$Days_Org < 12), ])

# round age variables
mergedbaseline3$age_baseline<-round(mergedbaseline3$age_baseline)
mergedbaseline3$age_endorg<-round(mergedbaseline3$age_endorg)
mergedbaseline3$age_endcon<-round(mergedbaseline3$age_endcon)

```

### Table 1 A - Demographic characteristics - Study participants

`r kable(print(CreateTableOne(selectionDescr, data=mergedbaseline3, factorVars=categorvariablesDescr, testNonNormal = kruskal.test, smd=F), nonnormal=selectionnonnorm), caption="Demographic & other characteristics of participants with >=12 days in the organic phase")`

`r kable(print(CreateTableOne(selectionDescr, data=mergedbaseline3, factorVars=categorvariablesDescr, strata="Group1", testNonNormal = kruskal.test, smd=F), nonnormal=selectionnonnorm), caption="Demographic & other characteristics of participants with >=12 days in the organic phase by group")`

### Supplementary Table S1 A - Demographic characteristics - Dropouts comparisons

`r kable(print(CreateTableOne(selectionDescr, data=mergedbaselinedropouts, factorVars=categorvariablesDescr, testNonNormal = kruskal.test, smd=F), nonnormal=selectionnonnorm), caption="Demographic & other characteristics of participants with <12 days in the organic phase")`

`r kable(print(CreateTableOne(selectionDescr, data=mergedbaselinedropouts, factorVars=categorvariablesDescr, strata="Group1", testNonNormal = kruskal.test, smd=F), nonnormal=selectionnonnorm), caption="Demographic & other characteristics of participants with <12 days in the organic phase by group")`

`r kable(print(CreateTableOne(selectionDescr, data=mergedbaseline2, factorVars=categorvariablesDescr, strata="daysorg", testNonNormal = kruskal.test, smd=F), nonnormal=selectionnonnorm), caption="Demographic & other characteristics of participants included in the analysis and dropouts")`

### Table 1 B - Children's activities

`r kable(print(CreateTableOne(selectionActivities, data=mergedbaseline3, testNonNormal = kruskal.test, smd=F), nonnormal=selectionactnonnorm), caption="Time spent by children outside & in physical and sedentary activities (hours per week) for 149 participants")`

`r kable(print(CreateTableOne(selectionActivities, data=mergedbaseline3, strata="Group1", testNonNormal = kruskal.test, smd=F), nonnormal=selectionactnonnorm), caption="Time spent by children outside & in physical and sedentary activities (hours per week) for 149 participants by group")`

### Supplementary Table S1 B - Children's activities - Dropouts comparison

`r kable(print(CreateTableOne(selectionActivities, data=mergedbaselinedropouts, testNonNormal = kruskal.test, smd=F), nonnormal=selectionactnonnorm), caption="Time spent by children outside & in physical and sedentary activities (hours per week) for dropouts")`

`r kable(print(CreateTableOne(selectionActivities, data=mergedbaselinedropouts, strata="Group1", testNonNormal = kruskal.test, smd=F), nonnormal=selectionactnonnorm), caption="Time spent by children outside & in physical and sedentary activities (hours per week) for dropouts by group")`

`r kable(print(CreateTableOne(selectionActivities, data=mergedbaseline2, strata="daysorg", testNonNormal = kruskal.test, smd=F), nonnormal=selectionactnonnorm), caption="Time spent by children outside & in physical and sedentary activities (hours per week) of participants included in the analysis and dropouts")`

```{r ffq data reading and inspection, include=FALSE}

## FFQ - Food frequency questionnaire
# Two .csv files named:
# ffq_digitization-main study_KN_250517 and
# ffq_digitization-main study_EA_250517 are imported.
# The merged file contains 135 observations and 201 variables. 

# read data & merge 
ffq1<-read.csv(file="ffq_digitization-main study_KN_250517.csv", 
header=T, sep=";")
ffq2<-read.csv(file="ffq_digitization-main study-EA_250517.csv", 
header=T, sep=";")
mergedffq<-rbind(ffq1, ffq2)

# check variable types
str(mergedffq) 

# convert to data.frame
mergedffq1<-data.frame(mergedffq)

# convert NA values to 0 in columns where the times per week are denoted in order to be included in the stats
mergedffq1<- mutate_each(mergedffq1, funs=funs(ifelse(is.na(.),0,.)),
                         ends_with("week"))

# merge baseline data with ffq data
mergedffq2<-merge(mergedffq1, mergedbaseline3, by="Code",all = FALSE)

# create subset with participants with more than 12 days in the organic phase

mergedffq3<-mergedffq2[ which(mergedffq2$Days_Org > 11), ]
mergedffq3<-as.data.frame(mergedffq3)
mergedffq3<-droplevels(mergedffq3)

# create variable that summarizes milk products 
mergedffq3$milkproducts <- with(mergedffq3, 
                                Fullfatfreshmilkperweek +  Lowfatfreshmilkperweek + 
                                  Nofatfreshmilkperweek + Evaporefullfatmilkperweek + 
                                  Evaporelowfatmilkperweek + Evaporenofatmilkperweek + 
                                  Condensedmilkperweek + Chocolatemilkperweek +
                                  Othermilkperweek + 
                                  Fullfatyogurtperweek + Lowfatyogurtperweek +
                                  Nofatyogurtperweek +
                                  Kefalotyrigravierakasericheddarperweek + 
                                  Fetahalloumifreshanariedamperweek + Softcheeseperweek)

# create variable that summarizes meat & fish products, legumes, eggs, nuts 
mergedffq3$meatfisheggsnutslegumes <- with(mergedffq3, 
                                           Porkmeatperweek + Sheepgoatmeatperweek + 
                                             Cowmeatperweek + Chickenrabbitperweek + 
                                             Liverperweek + 
                                             Salamibaconmourtatellaperweek + 
                                             Lountzahamperweek + Cannedmeatperweek + 
                                             Cannedfishperweek + Fishperweek +
                                             Eggsperweek + 
                                             Nutsperweek + Legumesperweek)

# create variable that summarizes vegetables
mergedffq3$vegetables <- with(mergedffq3, Rawvegetablessaladperweek +
                                Cookedvegetablesperweek)

# create variable that summarizes fruits
mergedffq3$fruits <- with(mergedffq3, Freshfruitsperweek +
                            Juicesfromfruitsvegetablesperweek)

# create variable that summarizes cereals, potato, rice, whole-grain products
mergedffq3$cereals <- with(mergedffq3, 
                           CornflakesRicecrispieslowinfiberscerealsperweek + 
                             AllbranFruitnfiberhighinfiberscerealsperweek + 
                             Chocolatesugarcerealsperweek + Whitebreadperweek + 
                             Villagebreadkoulouriperweek + Wholemealbreadblackperweek + 
                             Wholegrainbreadperweek + Riceperweek + 
                             Pligouripourgouriperweek + Trahanasperweek + 
                             Pastakritharakiperweek + Stuffedpastaperweek + 
                             Ovenpastaperweek + Friedpotatoesperweek + 
                             Boiledpotatoesperweek + Ovenpotatoesperweek + 
                             Mashedpotatoesperweek) 

# create variable that summarizes fats, sweets, oils 
# don't include cookies, olives because the portion is 1 piece
mergedffq3$fats <- with(mergedffq3, Oliveoilperweek + Vegetablesunfloweroilperweek + 
                          Margarineperweek + Lowfatmargarineperweek + Butterperweek + 
                          Mayonnaiseperweek + Sugarperweek + Honeyperweek + 
                          Marmeladespoonsweetsperweek + Merentaperweek +
                          Chocolatesperweek + 
                          Icecreamsperweek + Creamsperweek + Cakestartssweetsperweek + 
                          Gkofretesperweek + Cheesepiesbourekiasouffleperweek + 
                          Sausagepieschickenpiesperweek + Tahinipiesolivepiesperweek + 
                          Croissantsdonutsperweek + Crispschipspopcornperweek)


selectionFFQsum<-c("milkproducts", "meatfisheggsnutslegumes",
                   "vegetables","fruits","cereals","fats")

# check normality of variables
qqnorm(mergedffq3$milkproducts) #normal
qqnorm(mergedffq3$meatfisheggsnutslegumes) #normal
qqnorm(mergedffq3$vegetables)  #normal
qqnorm(mergedffq3$fruits) #normal
qqnorm(mergedffq3$cereals)  #normal
qqnorm(mergedffq3$fats) #normal

```

#### Energy calculation from ffq

```{r energy_ffq, include=FALSE}
# read file with food products and energy/portion based on dietitian's table
# in this file other milk, and other foods were not considered for energy estimation
# vitamins and supplements have zero energy
# the fat content of cheese products wasn't taken into account since we need a crude average 
# of the energy in the conventional period 
ffq_energy<-read.csv("FFQ_calories.csv", header=T, sep=";")  

# create a list with names of food products
products<-levels(ffq_energy$FoodProductCODE)

# create dataset with participants ID and portions of food products per week
products_ID<-mergedffq3[, c("Code",products)]

# reshape dataset with participants ID and food products from wide to long format 
products_ID_long<-melt(products_ID, id.vars = c("Code"), variable_name = "FoodProductCODE")

# merge dataset that includes participants ID and portions of food products per week with # dataset that includes food products and energy/portion
products_ID_long_energy<-merge(products_ID_long,
                              ffq_energy,
                              by="FoodProductCODE")

# create new variable for energy per week by 
# multiplying portions of food products per week * energy/portion
products_ID_long_energy$Energy_Portion_Week<-with(
  products_ID_long_energy, value*PortionEnergy)

# summary (products_ID_long_energy)

# Create new dataset that summarizes energy per participant by day (diving by 7)
sum_per_part<-products_ID_long_energy %>%
  group_by(Code) %>%
  summarize(Energy_Week=sum(Energy_Portion_Week, na.rm=TRUE),
            Energy_Day=sum(Energy_Portion_Week, na.rm = TRUE)/7)

```
`r kable (print(summary(sum_per_part[,c("Energy_Week", "Energy_Day")])), caption="Energy (kcal) per week and per day")`


According to the Children's Diet Pyramid for children aged 6-12 years
Source: National Directions, Ministry of Health, Cyprus http://bit.ly/2Lp51hH 

+ Milk & milk products: 2-3 portions per day  (17.5/week)
+ Meat, Beans, Eggs, Nuts, Fish: 2-3 portions per day (150-180 gr) (17.5/week) 
+ Vegetables: 3-5 portions per day (28/week)
+ Fruits: 2-4 portions per day (21/week)
+ Cereals, Potato, Rice, Whole-grain products: 6-9 portions per day (52.5/week)
+ Fats, Sweets, Oils: 1-3 portions per month (0.5/week)

### Table 1 C - Children's food frequency 

`r kable(print(CreateTableOne(selectionFFQsum, data=mergedffq3)),  caption="Frequency of food categories consumed by children during the conventional phase (portions per week)")`

`r kable(print(CreateTableOne(selectionFFQsum, data=mergedffq3, strata="Group1")), caption="Frequency of food categories consumed by children during the conventional phase by group (portions per week)")`


## Urinary data

```{r Pesticides and biomarkers, include=FALSE}

rm(list=setdiff(ls(),c("mergedffq3", "mergedbaseline3", "mergedbaseline2")))

# Read measurements - Units MDA:umol/l, Creatinine:g/l, 6CN:ug/l, 3PBA:ug/l, 8-OHdG:ug/l, 8-isopgf2a:ug/l
meas_mdacr<-read.csv(file="mda_cr_meas.csv", header=T, sep=";")
str(meas_mdacr)

meas_pest<-read.csv(file="Pesticides_meas.csv", header=T, sep=";")
str(meas_pest)

meas_oh<-read.csv(file="OHdG final concentr.csv", header=T, sep=";")
str(meas_oh)

meas_iso<-read.csv(file="Final concentrations_8-isoPGF2a.csv", header=T, sep=";")
str(meas_iso)

# remove batches that have QCs recovery above 140% for biomarkers 8-OHdG & 8-isopgf2a
meas_oh1 <- subset(meas_oh,!(meas_oh$Batch == "21"))
meas_iso1 <- subset(meas_iso,!(meas_iso$Batch == "6"))

# delete column batch because it is not needed
meas_oh1<-subset(meas_oh1, select=-Batch) 
meas_iso1<-subset(meas_iso1, select=-Batch) 

# merge dataframes
meas_d<-Reduce(function(x, y) merge(x, y, all=TRUE, by="sample_code"), 
               list(meas_mdacr, meas_pest, meas_oh1, meas_iso1))

str(meas_d)

# Delete observations 2126-2, 2216-2, 6086-2 because they are double, 
# observations from participant 258 because excluded & 
# delete observation 1004 because it is a non-existent sample
meas<-subset(meas_d,!((meas_d$sample_code == "2126-2")|
              (meas_d$sample_code == "2216-2")|
              (meas_d$sample_code == "6086-2")|
              (meas_d$sample_code == "2581")|
              (meas_d$sample_code == "2582")|
              (meas_d$sample_code == "2583")|
              (meas_d$sample_code == "1004")
              ))
str(meas)

# Extract 4 characters of sample code to have uniform codes 
# (transforms sample codes 2126-1 & 2216-1 to 2126 & 2216 - sample_code needs to be a character) 
# rename to new variable to keep original
meas$sample_code0<-as.character(meas$sample_code) 
str(meas)
meas$sample_code<-substr(meas$sample_code0, start = 1, stop = 4)

# create sample number variable by deleting first three characters of sample_code
meas$sample_no_orig = substr(meas$sample_code, 4, 4)

# transform sample codes of participants who followed the opposite pattern 
# based on their school (203 & 259) so that they follow the same pattern with 
# the rest participants --- it only changes the last character, so that the 
# variable of phase can be created based on the conditional ifelse.
# These transformed sample codes are used only for the creation of the phase
# variable. For the statistical analysis, the original sample codes are used.
meas$sample_code1<-recode(meas$sample_code, "2032"="2034",
                          "2033"="2035", "2034"="2036",
                          "2035"="2032","2036"="2033",
                          "2593"="2595","2594"="2596",
                          "2595"="2592","2596"="2593")

# create ID variable by deleting last character of sample_code 
meas$Code<-as.character(meas$sample_code)
meas$Code = substr(meas$Code,1,nchar(meas$Code)-1)

# create sample number variable by deleting first three characters of sample_code1
meas$sample_no = substr(meas$sample_code1, 4, 4)

# create school variable by deleting last two characters of Code
meas$school = substr(meas$Code,1,nchar(meas$Code)-2) 

# create phase variable using conditions for school and sample no 
meas$phase<-ifelse(
  (meas$school==1 | meas$school==2 | meas$school==6) & 
    (meas$sample_no==1 | meas$sample_no==2 | meas$sample_no==3), 
  "Conventional", 
  ifelse((meas$school==3 | meas$school==4 | meas$school==5) & 
           (meas$sample_no==1 | meas$sample_no==5 | meas$sample_no==6),
         "Conventional", 
         "Organic"))

str(meas)

# change variable types into factors
meas[, c("Code", "sample_no", "sample_code","sample_code1","school","phase")]<-
  lapply(meas[, c("Code", "sample_no", "sample_code","sample_code1","school","phase")],
         factor)

str(meas)

# merge baseline data with measurement data
# use the set with the 149 participants for the merging 
meas1<-droplevels(merge(meas, mergedbaseline3, by="Code",all.y = TRUE))

# check percentage of values below LOD for measurements:
# 6CN (LOD=0.075 ug/L), 3PBA (LOD=0.049 ug/L), MDA (LOD=0.28 umol/L) & Creatinine (LOD=0.25  # g/L)

# create subset for organic treatment only 
meas_org<-meas1 [which(meas1$phase == "Organic"),]
# create subset for conventional treatment only 
meas_con<-meas1 [which(meas1$phase == "Conventional"),]
```

Percentage of samples below the LOD and LOQ (Units MDA:umol/l, Creatinine:g/l, 6CN:ug/l, 3PBA:ug/l)

Below LOQ (only for the pesticides and only for the whole period)

6CN (<0.226), 3PBA (<0.146)

- 6CN: `r round(perc(meas1$cna, 0.226, dir = c("leq"), na.rm = TRUE), digits=2)`

- 3PBA: `r round(perc(meas1$pba, 0.146, dir = c("leq"), na.rm = TRUE), digits=2)`


Below LOD 

Creatinine (<0.25), MDA (<0.28), 6CN (<0.075), 3PBA (<0.049)

- Overall

+ Creatinine: `r round(perc(meas1$creatinine, 0.25, dir = c("leq"), na.rm = TRUE), digits=2)`

+ MDA: `r round(perc(meas1$mda, 0.28, dir = c("leq"), na.rm = TRUE), digits=2)` 

+ 6CN: `r round(perc(meas1$cna, 0.075, dir = c("leq"), na.rm = TRUE), digits=2)`

+ 3PBA: `r round(perc(meas1$pba, 0.049, dir = c("leq"), na.rm = TRUE), digits=2)`

- Organic phase

+ 6CN: `r round(perc(meas_org$cna, 0.075, dir = c("leq"), na.rm = TRUE), digits=2)`

+ 3PBA: `r round(perc(meas_org$pba, 0.049, dir = c("leq"), na.rm = TRUE), digits=2)`

- Conventional phase (including the baseline)

+ 6CN: `r round(perc(meas_con$cna, 0.075, dir = c("leq"), na.rm = TRUE), digits=2)`

+ 3PBA: `r round(perc(meas_con$pba, 0.049, dir = c("leq"), na.rm = TRUE), digits=2)`

```{r 6CN values below LOD, include=FALSE}
rm(meas_con, meas_org) # remove the sets created before (no longer needed)

# since high percentage of samples below LOD for 6CN 
# check distribution of 6CN values in sampling points per group
# create categorical variables for below and above LOD values for 6-CN
# 6CN: <0.075: Below LOD, >0.075: Above LOD
meas1$cnlod <- cut(meas1$cna,
                  breaks=c(-Inf, 0.075, Inf),
                  labels=c("Below LOD","Above LOD"))

```

## Biomarkers descriptives

### Table 1 D - Percentage of 6-CN values below and above LOD by sample by group

`r kable(print(CreateTableOne("cnlod", data=meas1, strata=c("sample_no_orig","Group"), test=FALSE)), caption="Percentage of 6-CN values below and above LOD for 149 participants by group and by sample")`


```{r lod imputation, include=FALSE}
# only the <LOD imputed

# replace values below LOD with LOD/2 for: 
# MDA (<0.28 = 0.14) & Creatinine (<0.25 = 0.13) 
# since the percentage of values below LOD is about 1%
meas1$cr[meas1$creatinine < 0.25] <- 0.13
meas1$md[meas1$mda < 0.28] <- 0.14

# replace values below LOD imputation using ros function 
# for 6CN (<0.075), 3PBA (<0.049) because the percentage of values below LOD is higher than 20%

# first create logical vector with TRUE indicating <LOD & FALSE >LOD
meas1$cna1<-ifelse(meas1$cna<0.075, TRUE, FALSE)
meas1$pba1<-ifelse(meas1$pba<0.049, TRUE, FALSE)

str(meas1$cna1)
str(meas1$pba1)

# call the ros function
roscna<-ros(meas1$cna, meas1$cna1,forwardT="log", reverseT="exp", na.action=NULL)
rospba<-ros(meas1$pba, meas1$pba1,forwardT="log", reverseT="exp", na.action=NULL)

# convert the modeled data in a ros model to a dataframe
roscna<-as.data.frame(roscna)
rospba<-as.data.frame(rospba)

# sort meas1 dataframe by cna
meas1 <- meas1[order(meas1$cna),] 

# merge meas1 with roscna
meas1<-cbind.data.frame(meas1,roscna)

# rename columns for roscna 
names(meas1)[names(meas1) == 'obs'] <- 'obs_cn'
names(meas1)[names(meas1) == 'censored'] <- 'censored_cn'
names(meas1)[names(meas1) == 'pp'] <- 'pp_cn'

# create variable for 6-cn with modelled values for below LOD 
# (values above LOD don't change in the model)
names(meas1)[names(meas1) == 'modeled'] <- 'cn'

# sort meas1 dataframe by pba
meas1 <- meas1[order(meas1$pba),] 

# merge meas1 with rospba
meas1<-cbind.data.frame(meas1,rospba)

# rename columns for rospba 
names(meas1)[names(meas1) == 'obs'] <- 'obs_pb'
names(meas1)[names(meas1) == 'censored'] <- 'censored_pb'
names(meas1)[names(meas1) == 'pp'] <- 'pp_pb'

# create variable for 3-pba with modelled values for below LOD 
# (values above LOD don't change in the model)
names(meas1)[names(meas1) == 'modeled'] <- 'pb'
```


```{r biomarkers descriptives, include=FALSE}

# From now on working on ng/L for 6CN, 3PBA & 8-iso-PGF2a & nmol/L for MDA
meas1$cn1000<-meas1$cn*1000
meas1$pb1000<-meas1$pb*1000
meas1$md1000<-meas1$md*1000
meas1$isopgf2a1000<-meas1$isopgf2a*1000

# adjust for creatinine 
meas1$adj_md1000<-meas1$md1000/meas1$cr
meas1$adj_cn1000<-meas1$cn1000/meas1$cr
meas1$adj_pb1000<-meas1$pb1000/meas1$cr
meas1$adj_ohdg<-meas1$ohdg/meas1$cr
meas1$adj_isopgf2a1000<-meas1$isopgf2a1000/meas1$cr

# select raw and adjusted variables
sel_raw<-c("cn1000", "pb1000",
       "md1000","ohdg", "isopgf2a1000")

sel_adj<-c("adj_cn1000","adj_pb1000","adj_md1000",
       "adj_ohdg","adj_isopgf2a1000")

# quantiles - removed creatinine and rearranged them to follow the necessary table order
cn_q<-round(quantile(meas1$cn1000, c(0, .05,.25,.5,.75,.95,1)), digits=2)
pb_q<-round(quantile(meas1$pb1000, c(0, .05,.25,.5,.75,.95,1)), digits=2)

md_q<-round(quantile(meas1$md1000, c(0, .05,.25,.5,.75,.95,1)), digits=2)
oh_q<-round(quantile(meas1$ohdg, c(0, .05,.25,.5,.75,.95,1), na.rm = TRUE), digits=2)
iso_q<-round(quantile(meas1$isopgf2a1000, c(0, .05,.25,.5,.75,.95,1), na.rm = TRUE), digits=2)

crcn_q<-round(quantile(meas1$adj_cn1000, c(0, .05,.25,.5,.75,.95,1)), digits=2)
crpb_q<-round(quantile(meas1$adj_pb1000, c(0, .05,.25,.5,.75,.95,1)), digits=2)

crmd_q<-round(quantile(meas1$adj_md1000, c(0, .05,.25,.5,.75,.95,1)), digits=2)
croh_q<-round(quantile(meas1$adj_ohdg, c(0, .05,.25,.5,.75,.95,1), na.rm = TRUE), digits=2)
criso_q<-round(quantile(meas1$adj_isopgf2a1000, c(0, .05,.25,.5,.75,.95,1), na.rm = TRUE), digits=2)

# select raw and adjusted quantiles
quantiles_raw<-rbind(cn_q, pb_q, md_q, oh_q, iso_q)
quantiles_adj<-rbind(crcn_q, crpb_q, crmd_q, croh_q, criso_q)

# remove the sets created before (no longer needed)
rm(cn_q, pb_q, md_q, oh_q, iso_q)
rm(crcn_q, crpb_q, crmd_q, croh_q, criso_q)

# quantiles by treatment 
measorg<-meas1 [which(meas1$phase == "Organic"),]

cn_qo<-round(quantile(measorg$cn1000, c(0, .05,.25,.5,.75,.95,1)), digits=2)
pb_qo<-round(quantile(measorg$pb1000, c(0, .05,.25,.5,.75,.95,1)), digits=2)

md_qo<-round(quantile(measorg$md1000, c(0, .05,.25,.5,.75,.95,1)), digits=2)
oh_qo<-round(quantile(measorg$ohdg, c(0, .05,.25,.5,.75,.95,1), na.rm = TRUE), digits=2)
iso_qo<-round(quantile(measorg$isopgf2a1000, c(0, .05,.25,.5,.75,.95,1), na.rm = TRUE), digits=2)

crcn_qo<-round(quantile(measorg$adj_cn1000, c(0, .05,.25,.5,.75,.95,1)), digits=2)
crpb_qo<-round(quantile(measorg$adj_pb1000, c(0, .05,.25,.5,.75,.95,1)), digits=2)

crmd_qo<-round(quantile(measorg$adj_md1000, c(0, .05,.25,.5,.75,.95,1)), digits=2)
croh_qo<-round(quantile(measorg$adj_ohdg, c(0, .05,.25,.5,.75,.95,1), na.rm = TRUE), digits=2)
criso_qo<-round(quantile(measorg$adj_isopgf2a1000, c(0, .05,.25,.5,.75,.95,1), na.rm = TRUE), digits=2)

# select raw and adjusted quantiles in organic period
quantiles_rawo<-rbind(cn_qo, pb_qo, md_qo, oh_qo, iso_qo)
quantiles_adjo<-rbind(crcn_qo, crpb_qo, crmd_qo, croh_qo, criso_qo)

# remove the sets created before (no longer needed)
rm(cn_qo, pb_qo, md_qo, oh_qo, iso_qo)
rm(crcn_qo, crpb_qo, crmd_qo, croh_qo, criso_qo)

meascon<-meas1 [which(meas1$phase == "Conventional"),]

cn_qc<-round(quantile(meascon$cn1000, c(0, .05,.25,.5,.75,.95,1)), digits=2)
pb_qc<-round(quantile(meascon$pb1000, c(0, .05,.25,.5,.75,.95,1)), digits=2)

md_qc<-round(quantile(meascon$md1000, c(0, .05,.25,.5,.75,.95,1)), digits=2)
oh_qc<-round(quantile(meascon$ohdg, c(0, .05,.25,.5,.75,.95,1), na.rm = TRUE), digits=2)
iso_qc<-round(quantile(meascon$isopgf2a1000, c(0, .05,.25,.5,.75,.95,1), na.rm = TRUE), digits=2)

crcn_qc<-round(quantile(meascon$adj_cn1000, c(0, .05,.25,.5,.75,.95,1)), digits=2)
crpb_qc<-round(quantile(meascon$adj_pb1000, c(0, .05,.25,.5,.75,.95,1)), digits=2)

crmd_qc<-round(quantile(meascon$adj_md1000, c(0, .05,.25,.5,.75,.95,1)), digits=2)
croh_qc<-round(quantile(meascon$adj_ohdg, c(0, .05,.25,.5,.75,.95,1), na.rm = TRUE), digits=2)
criso_qc<-round(quantile(meascon$adj_isopgf2a1000, c(0, .05,.25,.5,.75,.95,1), na.rm = TRUE), digits=2)

# select raw and adjusted quantiles in conventional period
quantiles_rawc<-rbind(cn_qc, pb_qc, md_qc, oh_qc, iso_qc)
quantiles_adjc<-rbind(crcn_qc, crpb_qc, crmd_qc, croh_qc, criso_qc)

# remove the sets created before (no longer needed)
rm(cn_qc, pb_qc, md_qc, oh_qc, iso_qc)
rm(crcn_qc, crpb_qc, crmd_qc, croh_qc, criso_qc)

```

### Table 2 - Percentiles of the pesticide metabolites and the biomarkers of oxidative stress/inflammation (overall)

- Note: the tables are based on the imputed data

- Units: 6CN:ng/L, 3PBA:ng/L, MDA:nmol/L, 8-OHdG:ug/L, 8-isopgf2a:ng/L
- This table is not included in the manuscript

`r kable (print(quantiles_raw), caption="Quantiles of the raw concentrations")`

- Units: 6CN:ng/g Cr, 3PBA:ng/g Cr, MDA:nmol/g Cr, 8-OHdG:ug/g Cr, 8-isopgf2a:ng/g Cr
- This table is included in the Supplementary Appendix of the manuscript

`r kable (print(quantiles_adj), caption="Quantiles of the creatinine adjusted concentrations")`

### Table 2 A - Percentiles of the pesticide metabolites and the biomarkers of oxidative stress/inflammation during the organic treatment

- Note: the tables are based on the imputed data

- Units: 6CN:ng/L, 3PBA:ng/L, MDA:nmol/L, 8-OHdG:ug/L, 8-isopgf2a:ng/L
- This table is not included in the manuscript

`r kable (print(quantiles_rawo), caption="Quantiles of the raw concentrations during the organic treatment")`

- Units: 6CN:ng/g Cr, 3PBA:ng/g Cr, MDA:nmol/g Cr, 8-OHdG:ug/g Cr, 8-isopgf2a:ng/g Cr
- This table is included in the Supplementary Appendix of the manuscript

`r kable (print(quantiles_adjo), caption="Quantiles of the creatinine adjusted concentrations during the organic treatment")`

### Table 2 B - Percentiles of the pesticide metabolites and the biomarkers of oxidative stress/inflammation during the conventional treatment

- Note: the tables are based on the imputed data

- Units: 6CN:ng/L, 3PBA:ng/L, MDA:nmol/L, 8-OHdG:ug/L, 8-isopgf2a:ng/L
- This table is not included in the manuscript

`r kable (print(quantiles_rawc), caption="Quantiles of the raw concentrations during the conventional treatment")`

- Units: 6CN:ng/g Cr, 3PBA:ng/g Cr, MDA:nmol/g Cr, 8-OHdG:ug/g Cr, 8-isopgf2a:ng/g Cr
- This table is included in the Supplementary Appendix of the manuscript

`r kable (print(quantiles_adjc), caption="Quantiles of the creatinine adjusted concentrations during the conventional treatment")`

## Percent change - Baseline and after 40 days of organic diet 

- Note: 6-CN is not included in the below statistical analyses (>70% of samples below LOD)

```{r percent change, include=FALSE}
# For % change between baseline and after 40 days of organic diet, 
# we need the sample before the 
# beginning of the organic treatment and the last sample of the organic treatment

# sample before organic treatment for Group 1 -> baseline or sample no=1
# last sample of organic treatment for Group 1 -> sample no=4
# sample before organic treatment for Group 2 -> last sample of conventional treatment or 
# sample no=3
# last sample of organic treatment for Group 2 -> sample no=6

# check normality of variables
qqnorm(meas1$pb1000)
qqnorm(meas1$md1000)
qqnorm(meas1$ohdg)
qqnorm(meas1$isopgf2a1000)

qqnorm(meas1$adj_pb1000)
qqnorm(meas1$adj_md1000)
qqnorm(meas1$adj_ohdg)
qqnorm(meas1$adj_isopgf2a1000)

# log-transform urinary data
meas1$logpb1000<-log(meas1$pb1000)
meas1$logmd1000<-log(meas1$md1000) 
meas1$logohdg<-log(meas1$ohdg)
meas1$logisopgf2a1000<-log(meas1$isopgf2a1000) 

meas1$logadj_pb1000<-log(meas1$adj_pb1000)
meas1$logadj_md1000<-log(meas1$adj_md1000) 
meas1$logadj_ohdg<-log(meas1$adj_ohdg)
meas1$logadj_isopgf2a1000<-log(meas1$adj_isopgf2a1000) 

# check normality of variables again
qqnorm(meas1$logpb1000)
qqnorm(meas1$logmd1000)
qqnorm(meas1$logohdg)
qqnorm(meas1$logisopgf2a1000)

qqnorm(meas1$logadj_pb1000)
qqnorm(meas1$logadj_md1000)
qqnorm(meas1$logadj_ohdg)
qqnorm(meas1$logadj_isopgf2a1000)

# Make a small dataset with ID, Group, sample number, compounds
meas1_small<-subset(meas1, select=c(
  "Code", "Group","sample_no_orig","logpb1000","logmd1000",
  "logohdg","logisopgf2a1000","logadj_pb1000","logadj_md1000",
  "logadj_ohdg","logadj_isopgf2a1000"))

# Add a variable that indicates which sample is "before" and which sample is "after"
# to calculate the change
meas1_small$BeforeAfter<-with(meas1_small, ifelse((Group=="1" & sample_no_orig=="1")
                                            |(Group=="2" & sample_no_orig=="3"),
                                            "bef",
                                            ifelse((Group=="1" & sample_no_orig=="4")
                                                   |(Group=="2" & sample_no_orig=="6"),
                                            "aft",
                                            NA)))
# subset to remove NAs
meas1_small1<-subset(meas1_small, !is.na(BeforeAfter))

# reshape datase to wide format so that the before-after comaprison can be done
changedata0<-reshape(meas1_small1, timevar = "BeforeAfter", idvar = "Code", direction = "wide")

# select only participants that have both before and after samples
changedata.wide<-changedata0[complete.cases(changedata0),]

# check for each variable the percent change 
# %(last of conventional-end of organic)/last of conventional

# 3PBA
changedata.wide$pb_befaft<-((changedata.wide$logpb1000.bef
                        -changedata.wide$logpb1000.aft)
                        /changedata.wide$logpb1000.bef)*100 

changedata.wide$pbcr_befaft<-((changedata.wide$logadj_pb1000.bef
                        -changedata.wide$logadj_pb1000.aft)
                        /changedata.wide$logadj_pb1000.bef)*100  

# MDA
changedata.wide$md_befaft<-((changedata.wide$logmd1000.bef
                        -changedata.wide$logmd1000.aft)
                        /changedata.wide$logmd1000.bef)*100   

changedata.wide$mdcr_befaft<-((changedata.wide$logadj_md1000.bef
                        -changedata.wide$logadj_md1000.aft)
                        /changedata.wide$logadj_md1000.bef)*100   

# 8-OHDG
changedata.wide$oh_befaft<-((changedata.wide$logohdg.bef
                        -changedata.wide$logohdg.aft)
                        /changedata.wide$logohdg.bef)*100  

changedata.wide$ohcr_befaft<-((changedata.wide$logadj_ohdg.bef
                        -changedata.wide$logadj_ohdg.aft)
                        /changedata.wide$logadj_ohdg.bef)*100  

# 8-iso-PGF2a
changedata.wide$iso_befaft<-((changedata.wide$logisopgf2a1000.bef
                        -changedata.wide$logisopgf2a1000.aft)
                        /changedata.wide$logisopgf2a1000.bef)*100 

changedata.wide$isocr_befaft<-((changedata.wide$logadj_isopgf2a1000.bef
                        -changedata.wide$logadj_isopgf2a1000.aft)
                        /changedata.wide$logadj_isopgf2a1000.bef)*100  

# one sample t-test
pb_test<-t.test(changedata.wide$pb_befaft)
pbcr_test<-t.test(changedata.wide$pbcr_befaft)

md_test<-t.test(changedata.wide$md_befaft)
mdcr_test<-t.test(changedata.wide$mdcr_befaft)

oh_test<-t.test(changedata.wide$oh_befaft)
ohcr_test<-t.test(changedata.wide$ohcr_befaft)

iso_test<-t.test(changedata.wide$iso_befaft)
isocr_test<-t.test(changedata.wide$isocr_befaft)

# prepare dataframe with all CIs (non-creatinine adjusted)
ttestCI<-rbind.data.frame(round(pb_test$conf.int, digits=1),
                          round(md_test$conf.int, digits=1),
                          round(oh_test$conf.int, digits=1),
                          round(iso_test$conf.int, digits=1),
                          deparse.level = 2)

# prepare dataframe with all CIs (creatinine adjusted)
ttestCI_cr<-rbind.data.frame(round(pbcr_test$conf.int, digits=1),
                          round(mdcr_test$conf.int, digits=1),
                          round(ohcr_test$conf.int, digits=1),
                          round(isocr_test$conf.int, digits=1),
                          deparse.level = 2)

# prepare dataframe with all p-values (non-creatinine adjusted)
ttestpvalue<-rbind.data.frame(round(pb_test$p.value, digits=3),
                              round(md_test$p.value, digits=3),
                              round(oh_test$p.value, digits=3),
                              round(iso_test$p.value, digits=3),
                              deparse.level = 2)

# prepare dataframe with all p-values (creatinine adjusted)
ttestpvalue_cr<-rbind.data.frame(round(pbcr_test$p.value, digits=3),
                              round(mdcr_test$p.value, digits=3),
                              round(ohcr_test$p.value, digits=3),
                              round(isocr_test$p.value, digits=3),
                              deparse.level = 2)

# prepare dataframe with all estimates (non-creatinine adjusted)
ttestestimate<-rbind.data.frame(round(pb_test$estimate, digits=1),
                                round(md_test$estimate, digits=1),
                                round(oh_test$estimate, digits=1),
                                round(iso_test$estimate, digits=1),
                                deparse.level = 2)

# prepare dataframe with all estimates (creatinine adjusted)
ttestestimate_cr<-rbind.data.frame(round(pbcr_test$estimate, digits=1),
                                round(mdcr_test$estimate, digits=1),
                                round(ohcr_test$estimate, digits=1),
                                round(isocr_test$estimate, digits=1),
                                deparse.level = 2)
        
# prepare dataframe with all estimates, CIs, p-values (non-creatinine adjusted)
pchangetable<- cbind.data.frame(ttestestimate, ttestCI, ttestpvalue, deparse.level = 2)
names(pchangetable)<-c("estimate","lowerCI","upperCI","pvalue")
rownames(pchangetable)<-c("logPBA","logMDA","logOH","logISO")

# prepare dataframe with all estimates, CIs, p-values (creatinine adjusted)
pchangetable_cr<- cbind.data.frame(ttestestimate_cr, ttestCI_cr, ttestpvalue_cr,
                                   deparse.level = 2)
names(pchangetable_cr)<-c("estimate","lowerCI","upperCI","pvalue")
rownames(pchangetable_cr)<-c("log-cradjPBA","log-cradjMDA","log-cradjOH","log-cradjISO")
```

### Tables 2 C - Percent change for last conventional sample to last organic sample for all variables except 6-CN
- Outcome: %(last of conventional-end of organic)/last of conventional
- Note: the tables are based on the imputed data

- Units: 3PBA:ng/L, MDA:nmol/L, 8-OHdG:ug/L, 8-isopgf2a:ng/L
- This table is not included in the manuscript

`r kable(print(pchangetable, caption="Percent change - baseline and after 40 days of organic diet (log-transformed and non-creatinine-adjusted)"))`

- Units: 3PBA:ng/g Cr, MDA:nmol/g Cr, 8-OHdG:ug/g Cr, 8-isopgf2a:ng/g Cr
- This table is included in the Supplementary Appendix of the manuscript

`r kable(print(pchangetable_cr, caption="Percent change - baseline and after 40 days of organic diet (log-transformed and creatinine-adjusted)"))`

### Table 3 - Summary tables of pesticide metabolites and biomarkers of oxidative stress/inflammation (overall)

- Note: the tables are based on the imputed data

- Units: 6CN:ng/L, 3PBA:ng/L, MDA:nmol/L, 8-OHdG:ug/L, 8-isopgf2a:ng/L
- This table is not included in the manuscript

`r kable(print(CreateContTable(sel_raw, data=meas1, testNonNormal = kruskal.test, smd=F), nonnormal=sel_raw), caption="Summary table of measurements - non-creatinine adjusted")`

- Units: 6CN:ng/g Cr, 3PBA:ng/g Cr, MDA:nmol/g Cr, 8-OHdG:ug/g Cr, 8-isopgf2a:ng/g Cr
- This table is not included in the manuscript

`r kable(print(CreateContTable(sel_adj, data=meas1, testNonNormal = kruskal.test, smd=F), nonnormal=sel_raw), caption="Summary table of measurements - Creatinine adjusted")`

### Table 3 A - Summary tables of pesticide metabolites and biomarkers of oxidative stress/inflammation by treatment

- Note: the tables are based on the imputed data

- Units: 6CN:ng/L, 3PBA:ng/L, MDA:nmol/L, 8-OHdG:ug/L, 8-isopgf2a:ng/L
- This table is not included in the manuscript

`r kable(print(CreateContTable(sel_raw, strata=c("phase"),meas1, testNonNormal = kruskal.test, smd=F), nonnormal=sel_raw), caption="Summary table of measurements per phase - non-creatinine adjusted")`

- Units: 6CN:ng/g Cr, 3PBA:ng/g Cr, MDA:nmol/g Cr, 8-OHdG:ug/g Cr, 8-isopgf2a:ng/g Cr
- This table is included in the Supplementary Appendix of the manuscript

`r kable(print(CreateContTable(sel_adj, strata=c("phase"),meas1, testNonNormal = kruskal.test,smd=F), nonnormal=sel_adj), caption="Summary table of measurements per phase - Creatinine adjusted")`


## Boxplots

The boxplots are included in the script as additional material to what is included in the manuscript. The boxplots are not included in the manuscript.
In the boxplots of 6-CN and 3-PBA the upper 5% of values have been excluded to make the plots easier to read. Imputed data are included. 

```{r boxplots, echo=FALSE}
# plot measurements per sample  per group
ggplot(meas1[meas1$cn1000 < quantile(meas1$cn1000, 0.95), ], 
       aes(x=sample_no_orig, y=cn1000, fill=phase))+
  geom_boxplot()+
  facet_grid(~Group1)+
  theme_light()+
  ylab("6-CN (ng/l) - excl. >0.95")+
  xlab("")+
  scale_fill_brewer(palette ="Greens")+ 
  theme(legend.position="bottom")

ggplot(meas1[meas1$adj_cn1000 < quantile(meas1$adj_cn1000, 0.95), ], 
       aes(x=sample_no_orig, y=adj_cn1000, fill=phase))+
  geom_boxplot()+
  facet_grid(~Group1)+
  theme_light()+
  ylab("creatinine adjusted 6-CN (ng/g) - excl. >0.95")+
  xlab("")+
  scale_fill_brewer(palette ="Greens")+ 
  theme(legend.position="bottom")

ggplot(meas1[meas1$pb1000 < quantile(meas1$pb1000, 0.95), ], 
       aes(x=sample_no_orig, y=pb1000, fill=phase))+
  geom_boxplot()+
  facet_grid(~Group1)+
  theme_light()+
  ylab("3-PBA (ng/l) - excl. >0.95")+
  xlab("")+
  scale_fill_brewer(palette ="Greens")+ 
  theme(legend.position="bottom")

ggplot(meas1[meas1$adj_pb1000 < quantile(meas1$adj_pb1000, 0.95), ], 
       aes(x=sample_no_orig, y=adj_pb1000, fill=phase))+
  geom_boxplot()+
  facet_grid(~Group1)+
  theme_light()+
  ylab("creatinine adjusted 3-PBA (ng/g) - excl. >0.95")+
  xlab("")+
  scale_fill_brewer(palette ="Greens")+ 
  theme(legend.position="bottom")

ggplot(meas1, aes(x=sample_no_orig, y=md, fill=phase))+
  geom_boxplot()+
  facet_grid(~Group1)+
  theme_light()+
  ylab("MDA (nmol/l)")+
  xlab("")+
  scale_fill_brewer(palette ="Greens")+ 
  theme(legend.position="bottom")

ggplot(meas1, aes(x=sample_no_orig, y=adj_md1000, fill=phase))+
  geom_boxplot()+
  facet_grid(~Group1)+
  theme_light()+
  ylab("creatinine adjusted MDA (nmol/g)")+
  xlab("")+
  scale_fill_brewer(palette ="Greens")+
  theme(legend.position="bottom")

ggplot(meas1, aes(x=sample_no_orig, y=ohdg, fill=phase))+
  geom_boxplot()+
  facet_grid(~Group1)+
  theme_light()+
  ylab("8-OHdG (ug/l)")+
  xlab("")+
  scale_fill_brewer(palette ="Greens")+ 
  theme(legend.position="bottom")

ggplot(meas1, aes(x=sample_no_orig, y=adj_ohdg, fill=phase))+
  geom_boxplot()+
  facet_grid(~Group1)+
  theme_light()+
  ylab("creatinine adjusted 8-OHdG (ug/g)")+
  xlab("")+
  scale_fill_brewer(palette ="Greens")+ 
  theme(legend.position="bottom")

ggplot(meas1, aes(x=sample_no_orig, y=isopgf2a1000, fill=phase))+
  geom_boxplot()+
  facet_grid(~Group1)+
  theme_light()+
  ylab("8-isoPGF2a (ng/l)")+
  xlab("")+
  scale_fill_brewer(palette ="Greens")+ 
  theme(legend.position="bottom")

ggplot(meas1, aes(x=sample_no_orig, y=adj_isopgf2a1000, fill=phase))+
  geom_boxplot()+
  facet_grid(~Group1)+
  theme_light()+
  ylab("creatinine adjusted 8-isoPGF2a (ng/g)")+
  xlab("")+
  scale_fill_brewer(palette ="Greens")+ 
  theme(legend.position="bottom")

```


```{r save}
dir_path<-getwd() # working dir to be used in making the new file bel
analysis_rds_dir<-paste0(dir_path, "/produced_data", sep="")
if(!dir.exists(analysis_rds_dir)) dir.create(analysis_rds_dir)

saveRDS(meas1, file.path(analysis_rds_dir, "meas1.rds"))
```

# Session information

```{r session}
sessionInfo()
```
