# Supplementary material for: A cluster-randomized crossover trial of organic diet impact on biomarkers of exposure to pesticides and biomarkers of oxidative stress/inflammation in primary school children
Source: PLoS One. 2019 Sep 4;14(9):e0219420. doi: 10.1371/journal.pone.0219420 (PMC6726134; doi:10.1371/journal.pone.0219420)
Supplement: S6 Text — (ZIP) [file pone.0219420.s008.zip › S6 Scripts and input_deidentif/Pesticides_meas.csv]

sample_code	cna	pba
1011	0	3.284
1012	0	1.81
1013	0	11.767
1014	0	0
1015	0.428	7.434
1016	0	1.893
1021	0	1.593
1022	0.294	7.719
1023	0	2.015
1024	0	1.173
1025	0	0.476
1026	0	10.415
1031	0	3.377
1032	0	22.125
1033	0	0.007
1034	0	0
1035	0	0
1036	0	0.241
1041	2.726	4.429
1042	1.229	12.058
1043	0	2.237
1044	0.186	0.777
1045	0.173	0
1046	0	1.104
1051	0	5.098
1052	0.33	0
1053	0	3.538
1054	0.127	1.088
1055	0	0.49
1056	0	0.846
1061	0	9.621
1062	0	16.211
1063	0	10.249
1064	0.158	5.913
1065	0	0.013
1066	0	2.2
1071	0	0
1072	0.317	4.833
1073	0	8.596
1074	0	0.095
1075	0	0
1076	0	1.457
1081	1.322	1.733
1082	0	4.003
1083	0	8.362
1084	0.041	1.298
1085	0	1.451
1086	0	1.339
1091	0.049	0
1092	0	12.752
1093	0	0.599
1094	0.416	0
1095	0	0.087
1096	0	0.612
1101	0	0
1102	0	1.961
1103	0	3.833
1104	0	0
1105	0	0
1106	0	0.035
1111	1.082	13.305
1112	0	6.507
1113	0.938	0.534
1114	0.309	2.629
1115	0	0.019
1116	0	0.697
1121	0	2.152
1122	1.162	0
1123	0	6.094
1124	0.669	4.788
1125	0	5.948
1126	0	0.705
1131	0	1.664
1132	0	0
1133	0	1.351
1134	0	0.451
1135	0	0.291
1136	0	0.131
1141	0	5.239
1142	0	0
1143	0	2.064
1144	0	1.103
1145	0.382	2.075
1146	0	1.036
1151	0	1.967
1152	0	2.588
1153	0	5.472
1154	0	0.354
1155	0	1.119
1156	0	1.895
1161	0	3.085
1162	0	0
1163	0.025	4.873
1164	0	0.48
1171	0	1.308
1172	0.096	0
1173	0	0.667
1174	0	0.339
1175	0.699	1.635
1176	0.055	0
1181	7.747	6.455
1182	0	0.587
1183	0.147	2.849
1184	0	0.858
1185	0.023	1.516
1186	0	0.62
1191	0.242	4.21
1192	0	0.869
1193	0	0
1194	0	2.792
1201	0	6.015
1202	0.033	2.116
1203	0	2.956
1204	0	0.095
1205	0.429	1.294
1206	0	6.049
1211	0	12.897
1212	0	6.145
1213	0	13.9
1214	0	0
1215	0	0.529
1216	0	2.066
1221	0	1.974
1222	0	8.061
1223	0.074	2.292
1224	0	0
1225	0	0
1226	0	0.62
1231	0	5.549
1232	0	1.664
1233	0	0.879
1234	0	0.865
1235	0	0.783
1236	0	0.959
1241	0.374	20.646
1242	0	14.248
1243	0	1.016
1244	0.099	0
1245	0	0
1246	0.386	1.755
1251	0	0
1252	0	1.799
1253	0	0
1254	0	0.064
1261	0	5.424
1262	0.175	3.329
1263	0	1.779
1264	0	0.381
1265	0.324	2.342
1271	0.75	12.877
1272	0.178	0
1273	0	1.982
1274	0	2.92
1275	0	0
1276	0	0.511
1281	0.02	0
1282	0.132	0
1283	0	17.865
1291	0.314	1.764
1292	0	1.942
1293	0	0.406
1294	0	0.215
1295	0.05	2.086
1296	0	0.745
1301	0.432	0.597
1302	0	2.386
1303	1.711	4.472
1311	0	0
1312	0	1.327
1313	0	2.566
1314	0.072	2.995
1315	0	0.077
1316	0	1.888
1321	0.125	10.209
1322	0.056	0.687
1323	0	6.237
1324	0.341	2.717
1325	0.015	0.267
1326	0	1.649
1331	0	11.367
1332	0	0.114
1333	0	0.877
1334	0.05	0
1335	0.076	0.518
1336	0.224	2.39
1341	0	3.571
1342	0	7.689
1343	0	1.788
1344	0	1.108
1345	0.199	0.519
1346	0	3.983
1351	3.112	1.01
1352	0.442	7.327
1353	0.209	42.851
1354	0	0
1355	0	2.007
1356	0	1.148
1361	0.356	3.329
1362	0	0
1363	0	26.062
1364	0	3.216
1365	0	0.247
1366	0	0.287
1371	0	4.421
1372	0.134	7.102
1373	0.528	17.506
1374	0.281	5.09
1375	0	5.697
1376	0	2.31
1381	0	0
1382	0	2.472
1383	0.246	17.489
1384	0	3.523
1385	0	2.053
1386	0	4.18
1391	0	2.129
1392	0	9.999
1393	0	8.885
1394	0	2.719
1395	0.359	4.51
1396	0	3.014
1401	0.054	0.206
1402	0	1.809
1403	0.661	8.972
1404	0.176	1.197
1405	0	3.067
1406	0.023	8.039
1411	0.203	1.755
1412	0.027	0
1413	0	1.529
1414	0	1.401
1415	0	1.367
1416	0	0
1421	0	3.362
1422	0.007	3.596
1423	0.093	14.783
1431	2.148	2.783
1432	0.114	1.586
1433	0	5.548
1434	0	0
1435	0.023	0.437
1436	0	0.51
1441	0	0
1442	0.091	0
1443	0.034	3.323
1451	0	0.594
1452	0.144	0.668
1453	0	2.014
1454	0.071	1.535
1455	0	0.135
1456	0.465	0.121
1461	0	2.269
1462	0.211	9.541
1463	0	4.168
1471	0	3.019
1472	0	3.731
1473	0	0
1474	0	0.842
1475	0	0
1476	0	0.832
1481	0.076	60.753
1482	0	1.49
1483	0	0.547
1491	0	3.349
1492	0	0.738
1493	0.233	5.951
1494	0	1.383
1495	0.166	5.333
1496	0	0.765
1501	0	0
1502	0.223	12.825
1503	0	4.962
1511	0.248	2.332
1512	0	1.051
1513	0.987	0.646
1514	0.084	0.435
1515	0	0.032
1516	0	35.79
1521	0.119	0
1522	0	7.245
1523	0	2.625
1524	0.1	0
1525	0	0
1526	0.413	1.311
1531	0.578	0.932
1532	0	1.961
1533	0	0.541
1541	0	1.922
1542	0	0
1543	0	0.841
1544	0.126	0.123
1545	0	0.744
1546	0	0.718
1551	0.371	18.724
1552	0	1.264
1553	0	2.982
1554	0.162	0.274
1555	0	0
1556	0	3.056
2011	0.402	6.321
2012	0	1.892
2013	0	0
2014	0.065	0.693
2015	0	0.273
2016	0.23	1.131
2021	0	2.468
2022	0	2.196
2023	0	0
2031	0	1.579
2032	0	3.325
2033	0	0
2034	0.071	0.992
2035	0	0.858
2036	0.735	24.891
2041	0	0
2042	0	10.146
2043	0.383	22.037
2044	0.518	2.02
2045	0.589	6.103
2046	0.194	0
2051	0.135	2.419
2052	0	2.997
2053	0	7.52
2054	0	0
2055	0.035	3.313
2056	0	6.05
2061	0.022	0
2062	0.078	0
2063	0	3.973
2071	0	0
2072	0	0.655
2073	0	4.621
2074	0	0.229
2075	0	1.76
2076	0	0.473
2081	0	1.792
2082	0	6.095
2083	0.444	2.455
2084	0	0.804
2085	0	1.43
2086	0.39	1.211
2091	0	1.286
2092	0.892	7.255
2093	0.085	24.663
2094	0	0.442
2095	0.443	0
2096	0	0
2101	0.233	10.868
2102	0.223	0
2103	1.046	0
2111	0	1.871
2112	0.068	4.585
2113	0.106	1.431
2114	0	0
2121	0.153	1.368
2122	0.013	0.428
2123	0.375	16.013
2124	0.037	0
2125	0.193	2.991
2131	0	3.233
2132	0	4.85
2133	0	5.748
2134	0	5.394
2141	0	2.776
2142	0	9.492
2143	0.007	0
2144	0	0
2145	0	0
2146	0	0.289
2151	0.53	13.718
2152	0	3.385
2153	0	6.042
2154	0	0
2155	0	1.029
2156	0	0
2161	0	0
2162	0	7.099
2163	0.281	2.717
2164	0.07	0
2165	0	0.772
2166	0	0.39
2171	0	1.08
2172	0	0
2173	0	2.274
2174	0	1.418
2175	0	0.011
2176	0	15.877
2181	0.249	0.637
2182	0.199	1.421
2183	0	14.47
2184	0	1.443
2185	0.275	1.757
2186	0	0
2191	0	2.982
2192	0	0.777
2193	0.199	11.732
2194	0	0.444
2195	0.151	4.732
2196	0	2.428
2201	0	2.333
2202	0	0.64
2203	0	1.086
2204	0	0
2205	0.207	2.437
2206	0.641	0
2211	0	5.845
2212	0.064	8.89
2213	0	9.44
2214	0	0.816
2215	0	0.986
2221	0	0.336
2222	0	4.069
2223	3.538	1.529
2224	0	0.577
2225	0	0.863
2226	0	0.099
2231	0	0.334
2232	0	4.163
2233	0.886	1.118
2234	0.116	0.049
2235	0.035	2.861
2236	1.602	10.738
2241	0	8.94
2242	0	1.767
2243	0	3.161
2244	0	3.683
2251	0	0.49
2252	0	0.1
2253	0.727	1.134
2254	0.087	0
2255	0	0.649
2256	0	0
2261	0.112	0.113
2262	0.121	0
2263	0.014	0
2264	0.04	0.657
2271	0	2.936
2272	0	3.873
2273	0	2.913
2274	0	6.906
2275	0	39.935
2276	2.867	4.494
2281	0	0
2282	0.004	0
2283	0	1.177
2291	0	3.36
2292	1.4	0
2293	0.003	0
2294	0	0
2295	0	0.832
2296	0.263	0
2301	1.066	8.777
2302	0.06	0
2303	0	6.578
2304	0	0.199
2305	0	1.01
2311	0.023	2.685
2312	1.989	3.15
2313	0.021	6.273
2314	0.532	0
2315	0.811	0.957
2316	0.109	0.194
2321	0.117	9.224
2322	0	0.068
2323	0.25	0
2324	0	3.489
2331	0.975	0.351
2332	0.178	0.49
2333	0	1.476
2334	0	8.972
2335	0	0
2336	0.067	0.508
2341	0	4.558
2342	0	2.288
2343	0	8.576
2351	1.853	5.042
2352	0	4.852
2353	0.319	22.448
2354	0	0.431
2355	0	0.601
2356	0	0
2361	0	4.871
2362	0	2.766
2363	0.499	2.151
2364	0	1.43
2365	0	3.061
2366	0	0
2371	0.259	0.618
2372	2.48	4.299
2373	0.512	14.805
2374	0	1.005
2375	0	3.352
2376	0	0
2381	0	0.913
2382	0	0.964
2383	0	0.26
2384	0	0.032
2385	0	0
2386	0	0.279
2391	0	5.566
2392	0.071	1.406
2393	0.188	5.939
2394	0.714	0.908
2395	0	15.14
2396	0.688	9.534
2401	0.435	3.65
2402	0.226	0
2403	0	2.252
2404	0	1.838
2405	0	0.02
2406	0	2.475
2411	0.023	3.588
2412	0	1.187
2413	0	1.924
2414	0	1.382
2415	0	1.105
2416	0	3.558
2421	0	8.355
2422	0.31	0
2423	0.543	2.826
2424	0.098	4.151
2425	0	1.456
2426	0.759	0.88
2431	0	0.413
2432	0.048	0.274
2433	0	1.386
2441	0	24.452
2442	0.029	0
2443	0	1.575
2444	7.741	1.395
2445	0	3.086
2446	0.465	17.342
2451	0.239	0.105
2452	0	2.925
2453	0	0.855
2454	0	0.233
2455	0	0.809
2456	0.083	0
2461	0.351	0.766
2462	0	2.035
2463	0	21.748
2464	0	2.709
2465	0	0
2466	0	2.067
2471	0	2.719
2472	0.148	21.123
2473	0	1.762
2474	0	0.58
2475	0.397	0
2476	0	0.245
2481	0	1.007
2482	0.731	23.484
2483	0.092	17.165
2484	0	0
2485	0.077	15.806
2486	0	1.039
2491	0	3.445
2492	0	1.709
2493	0.283	0.12
2494	0	2.613
2501	0	1.365
2502	0.097	5.902
2503	0	5.896
2504	0	0
2505	0.954	2.003
2506	0	0
2511	2.899	2.196
2512	0.183	3.703
2513	0	2.516
2514	0	0
2515	0	0
2516	0.37	0
2521	1.638	6.068
2522	0	1.173
2523	0	8.979
2524	2.806	3.23
2525	0	0
2526	0.045	0
2531	0.412	12.785
2532	0	0.433
2533	13.092	1.833
2534	0	0.757
2535	0	1.402
2536	0.428	1.832
2541	0.16	6.102
2542	0	3.078
2543	0	11.085
2544	0	0.199
2545	0	0.97
2546	0	1.442
2551	0	4.975
2552	0	3.268
2553	0.055	3.959
2554	0	0.527
2555	0	1.667
2556	0	0.628
2561	0.594	19.621
2562	0	2.444
2563	0	22.058
2564	0	0.113
2565	0.026	10.335
2566	0.059	4.475
2571	0	0.904
2572	0	1.08
2573	0	0
2574	0	0.131
2575	0	2.02
2576	0.206	0
2581	0.7	1.893
2582	0	2.32
2583	0	0
2591	0	3.649
2593	0	5.419
2594	0.208	2.923
2595	0	6.002
2596	0.303	1.392
3011	0	0
3012	0	5.49
3013	0	0
3014	0	1.122
3015	0	1.678
3016	0	1.39
3021	0.27	6.277
3022	0	0.711
3023	0.293	1.669
3024	0.075	0
3025	0.467	6.519
3026	0.175	1.78
3031	0.147	0
3032	0.187	0
3033	0	0
3034	0	0
3035	0	5.584
3036	0.534	3.739
3041	0	5.554
3042	0.012	1.739
3043	0	0
3044	0.11	0
3045	0	2.037
3046	0	4.241
3051	0	0.862
3052	0.238	0
3053	0	0.047
3054	0	1.561
3055	0	6.254
3056	0	0.919
3061	0	14.776
3071	0.223	0
3072	0	1.003
3073	0.044	0.882
3074	0	0
3075	0	3.387
3076	0	0.519
3081	0.256	0
3082	0	0
3083	0	0.874
3084	0	0
3085	0	1.517
3086	0	3.879
3091	0	0
3092	0	0
3093	0.01	0
3094	0.199	0
3095	0.015	0.825
3096	0.031	0
3101	0	3.141
3102	0.32	0
3103	0	0.218
3104	0	0.651
3105	0	0
3106	0	1.509
3111	0	6.571
3112	0.008	0
3113	0	0
3114	0	0
3115	0.034	0
3116	33.016	1.998
3121	0.014	14.94
3122	2.428	0
3123	2.255	0.062
3124	0	10.006
3125	0	4.271
3126	0.086	10.891
3131	0.018	9.211
3132	0.515	0
3133	1.149	1.422
3134	0.108	3.924
3135	0.197	14.264
3136	0	11.078
3141	0.331	0
3151	0	0
3161	0.469	0
3162	6.115	100.18
3171	0.208	0.1
3181	0.105	0
3191	0	4.869
3201	1.397	6.209
3202	0.58	0
3203	0	0.363
3204	0.044	0
3205	3.438	1.793
3206	0.102	0.723
3211	0.03	0
3221	0	4.804
3222	0.038	0.047
3223	0	48.862
3224	0.073	0
3225	0	2.885
3226	0	1.932
3231	0.118	0
3232	0.173	0
3233	0	0.603
3234	0	0.522
3235	0	0.951
3236	0.227	0.881
3241	0	0
3242	0	0
3243	0	0.917
3251	0	2.403
3252	0	0
3253	0	4.757
3254	0	0
3255	0	1.204
3256	0.573	1.715
3261	1.829	0.037
3271	0.201	0
3272	0.168	0
3273	0	4.234
3274	1.426	0
3275	0	0.545
3276	0.565	4.468
3281	0.053	0
3282	0.075	0.418
3283	0	2.026
3284	0	1.056
3285	0	12.122
3286	0.158	0
3291	0.228	0.86
3301	0	5.223
3302	0	1.149
3303	0	0
3304	0.164	6.387
3305	0.152	3.017
3306	0	30.673
3311	0	0
4011	0	0.107
4012	0	7.518
4013	0	3.224
4014	0	0
4015	7.912	1.565
4016	0	2.119
4021	2.286	5.567
4031	2.077	0
4032	0	0
4033	0.14	0
4034	0	0.76
4035	0	0.881
4036	0.392	2.047
4041	0.501	0
4042	0	0
4043	0	0
4044	0	0
4045	0.231	0.136
4046	0.182	1.942
4051	0	0
4052	0	2.771
4053	0	1.611
4054	0.018	1.989
4055	0	0
4056	0.197	0.853
4061	0	0
4062	0	2.842
4063	0	0
4064	0	0.252
4065	3.727	1.307
4066	0.18	1.482
4071	0	2.098
4072	0	1.453
4073	0.547	2.03
4074	0	0
4075	0	11.395
4076	0	0.47
4081	0.03	0.666
4082	0	2.203
4091	0	0.248
4092	0	0.753
4101	0	4.612
4102	0	3.405
4111	0.582	0.568
4121	0.21	1.387
4122	0	0.51
4123	0	1.003
4124	0.183	1.626
4125	7.429	3.568
4126	0	0.706
4131	0.124	7.806
4141	0	1.256
4142	0.085	0.81
4143	0	0
4144	0	0
4145	0	2.687
4146	0.356	2.228
4151	0.023	0.706
4152	0.132	0
4153	0	3.355
4154	0	1.555
4155	0	1.91
4156	0	8.589
4161	0.257	0.501
4162	0.035	0.852
4163	0.002	1.29
4171	0	1.261
5011	0	0.354
5012	3.17	1.009
5013	0	1.605
5014	0	0
5015	0	0.683
5016	0	0
5021	3.75	0
5022	0.435	0
5023	0.359	0
5024	0.026	0.448
5025	0	1.68
5026	0	3.594
5031	1.369	3.476
5032	0	0
5033	0	0
5034	0	1.229
5035	0	2.414
5036	0.085	0
5041	2.131	1.836
5042	0	0
5043	0	2.64
5044	0.572	0.568
5045	0.134	5.2
5046	0	3.209
5051	0.442	2.514
5061	0.021	0
5071	0.509	0.423
5081	0	1.254
5091	0.185	4.373
5101	0.569	1.901
5102	0.086	0
5103	0	0
5104	0.478	1.565
5105	0	6.061
5106	0.159	5.786
5111	0	1.846
5121	0	32.185
5122	0.482	0
5123	17.477	1.311
5124	0	0.57
5125	0	1.333
5126	0.244	2.178
5131	0.293	6.901
5141	0	2.68
5142	0	0
5143	0	0
5144	0.343	0
5145	0	9.587
5146	0.001	16.197
5151	0	0
5161	0.458	0
5162	0	0.108
5163	0.258	0
5171	0.358	0.295
6011	0.006	12.486
6012	0.571	5.923
6013	0.755	13.279
6014	0	4.712
6021	0.271	1.102
6022	0.097	0
6023	0	3.98
6024	0	0.356
6025	0	0.639
6026	0	0.659
6031	0.612	4.514
6032	0	3.149
6033	0	1.684
6034	0	0
6035	0	1.282
6036	0	0.436
6041	0.439	0.11
6042	0	0.403
6043	0.202	0.058
6051	0.917	6.982
6052	0.698	0
6053	0.656	0
6054	0.636	0
6055	0	1.181
6056	0	1.899
6061	0.079	6.394
6062	0.064	0
6063	0.191	0.025
6064	0	0
6065	0	0
6066	0.07	1.965
6071	0.281	0
6072	0	1.073
6073	0	2.917
6081	0	0
6082	0	1.665
6083	0	7.208
6084	0	0.143
6085	0	0
6086	0	1.051
6091	0	0.47
6092	0	4.124
6093	0.381	0
6094	0	0.671
6095	0	0.392
6096	0	1.687
6101	0.88	5.305
6102	2.747	5.85
6103	0	0.571
6104	0	0.835
6105	0.157	1.588
6106	0	71.967
6111	0	0
6112	0.555	0.132
6113	0.028	0.493
6114	0	0.161
6115	0	0
6116	0	0
6121	0	7.178
6122	0.576	6.29
6123	0	4.113
6124	0	9.349
6125	0.183	3.032
6126	0	0.869
6131	0.228	1.977
6132	0.116	5.777
6133	0	4.624
6134	0.378	5.676
6135	0	4.312
6136	0	2.974
2126-1	0	2.089
2126-2	0	3.2
2216-1	0	0.268
2216-2	0	0.159
6086-2	0	0.971
