# Supplementary material for: A cluster-randomized crossover trial of organic diet impact on biomarkers of exposure to pesticides and biomarkers of oxidative stress/inflammation in primary school children
Source: PLoS One. 2019 Sep 4;14(9):e0219420. doi: 10.1371/journal.pone.0219420 (PMC6726134; doi:10.1371/journal.pone.0219420)
Supplement: S6 Text — (ZIP) [file pone.0219420.s008.zip › S6 Scripts and input_deidentif/Samples and days per participant.csv]

Code	S1	S2	S3	S4	S5	S6	Days_Org
101	1	1	1	1	1	1	37
102	1	1	1	1	1	1	37
103	1	1	1	1	1	1	37
104	1	1	1	1	1	1	37
105	1	1	1	1	1	1	37
106	1	1	1	1	1	1	37
107	1	1	1	1	1	1	37
108	1	1	1	1	1	1	37
109	1	1	1	1	1	1	37
110	1	1	1	1	1	1	37
111	1	1	1	1	1	1	37
112	1	1	1	1	1	1	37
113	1	1	1	1	1	1	37
114	1	1	1	1	1	1	37
115	1	1	1	1	1	1	37
116	1	1	1	1	0	0	14
117	1	1	1	1	1	1	37
118	1	1	1	1	1	1	37
119	1	1	1	1	0	0	21
120	1	1	1	1	1	1	34
121	1	1	1	1	1	1	37
122	1	1	1	1	1	1	37
123	1	1	1	1	1	1	37
124	1	1	1	1	1	1	37
125	1	1	1	1	0	0	13
126	1	1	1	1	1	0	22
127	1	1	1	1	1	1	37
128	1	1	1	0	0	0	2
129	1	1	1	1	1	1	37
130	1	1	1	0	0	0	2
131	1	1	1	1	1	1	29
132	1	1	1	1	1	1	37
133	1	1	1	1	1	1	37
134	1	1	1	1	1	1	37
135	1	1	1	1	1	1	37
136	1	1	1	1	1	1	37
137	1	1	1	1	1	1	37
138	1	1	1	1	1	1	37
139	1	1	1	1	1	1	37
140	1	1	1	1	1	1	37
141	1	1	1	1	1	1	37
142	1	1	1	0	0	0	5
143	1	1	1	1	1	1	37
144	1	1	1	0	0	0	2
145	1	1	1	1	1	1	37
146	1	1	1	0	0	0	6
147	1	1	1	1	1	1	37
148	1	1	1	0	0	0	2
149	1	1	1	1	1	1	37
150	1	1	1	0	0	0	2
151	1	1	1	1	1	1	37
152	1	1	1	1	1	1	37
153	1	1	1	0	0	0	7
154	1	1	1	1	1	1	37
155	1	1	1	1	1	1	37
201	1	1	1	1	1	1	37
202	1	1	1	0	0	0	6
203	1	1	1	1	1	1	31
204	1	1	1	1	1	1	37
205	1	1	1	1	1	1	37
206	1	1	1	0	0	0	7
207	1	1	1	1	1	1	37
208	1	1	1	1	1	1	37
209	1	1	1	1	1	1	37
210	1	1	1	0	0	0	5
211	1	1	1	1	0	0	16
212	1	1	1	1	1	1	37
213	1	1	1	1	0	0	8
214	1	1	1	1	1	1	37
215	1	1	1	1	1	1	37
216	1	1	1	1	1	1	37
217	1	1	1	1	1	1	37
218	1	1	1	1	1	1	37
219	1	1	1	1	1	1	37
220	1	1	1	1	1	1	37
221	1	1	1	1	1	1	37
222	1	1	1	1	1	1	37
223	1	1	1	1	1	1	37
224	1	1	1	1	0	0	14
225	1	1	1	1	1	1	37
226	1	1	1	1	0	0	14
227	1	1	1	1	1	1	37
228	1	1	1	0	0	0	9
229	1	1	1	1	1	1	37
230	1	1	1	1	1	0	15
231	1	1	1	1	1	1	37
232	1	1	1	1	0	0	9
233	1	1	1	1	1	1	37
234	1	1	1	0	0	0	6
235	1	1	1	1	1	1	37
236	1	1	1	1	1	1	37
237	1	1	1	1	1	1	37
238	1	1	1	1	1	1	37
239	1	1	1	1	1	1	37
240	1	1	1	1	1	1	37
241	1	1	1	1	1	1	37
242	1	1	1	1	1	1	37
243	1	1	1	0	0	0	0
244	1	1	1	1	1	1	37
245	1	1	1	1	1	1	37
246	1	1	1	1	1	1	37
247	1	1	1	1	1	1	37
248	1	1	1	1	1	1	37
249	1	1	1	1	0	0	12
250	1	1	1	1	1	1	37
251	1	1	1	1	1	1	37
252	1	1	1	1	1	1	37
253	1	1	1	1	1	1	37
254	1	1	1	1	1	1	37
255	1	1	1	1	1	1	37
256	1	1	1	1	1	1	37
257	1	1	1	1	1	1	37
259	1	0	1	1	1	1	29
301	1	1	1	1	1	1	40
302	1	1	1	1	1	1	40
303	1	1	1	1	1	1	40
304	1	1	1	1	1	1	40
305	1	1	1	1	1	1	40
306	1	0	0	0	0	0	5
307	1	1	1	1	1	1	40
308	1	1	1	1	1	1	40
309	1	1	1	1	1	1	40
310	1	1	1	1	1	1	40
311	1	1	1	1	1	1	40
312	1	1	1	1	1	1	40
313	1	1	1	1	1	1	40
314	1	0	0	0	0	0	0
315	1	0	0	0	0	0	3
316	1	1	0	0	0	0	11
317	1	0	0	0	0	0	4
318	1	0	0	0	0	0	3
319	1	0	0	0	0	0	3
320	1	1	1	1	1	1	40
321	1	0	0	0	0	0	10
322	1	1	1	1	1	1	40
323	1	1	1	1	1	1	40
324	1	1	1	0	0	0	22
325	1	1	1	1	1	1	40
326	1	0	0	0	0	0	10
327	1	1	1	1	1	1	40
328	1	1	1	1	1	1	40
329	1	0	0	0	0	0	8
330	1	1	1	1	1	1	40
331	1	0	0	0	0	0	11
401	1	1	1	1	1	1	40
402	1	0	0	0	0	0	5
403	1	1	1	1	1	1	40
404	1	1	1	1	1	1	40
405	1	1	1	1	1	1	40
406	1	1	1	1	1	1	40
407	1	1	1	1	1	1	40
408	1	1	0	0	0	0	12
409	1	1	0	0	0	0	13
410	1	1	0	0	0	0	12
411	1	0	0	0	0	0	11
412	1	1	1	1	1	1	40
413	1	0	0	0	0	0	0
414	1	1	1	1	1	1	40
415	1	1	1	1	1	1	40
416	1	1	1	0	0	0	19
417	1	0	0	0	0	0	6
501	1	1	1	1	1	1	40
502	1	1	1	1	1	1	40
503	1	1	1	1	1	1	40
504	1	1	1	1	1	1	40
505	1	0	0	0	0	0	0
506	1	0	0	0	0	0	5
507	1	0	0	0	0	0	2
508	1	0	0	0	0	0	5
509	1	0	0	0	0	0	2
510	1	1	1	1	1	1	40
511	1	0	0	0	0	0	3
512	1	1	1	1	1	1	40
513	1	0	0	0	0	0	9
514	1	1	1	1	1	1	40
515	1	0	0	0	0	0	5
516	1	1	1	0	0	0	26
517	1	0	0	0	0	0	7
601	1	1	1	1	0	0	23
602	1	1	1	1	1	1	37
603	1	1	1	1	1	1	36
604	1	1	1	0	0	0	6
605	1	1	1	1	1	1	37
606	1	1	1	1	1	1	36
607	1	1	1	0	0	0	0
608	1	1	1	1	1	1	37
609	1	1	1	1	1	1	37
610	1	1	1	1	1	1	37
611	1	1	1	1	1	1	37
612	1	1	1	1	1	1	37
613	1	1	1	1	1	1	37
